# Supplementary material for: Protein and amino acid intakes in relation to prostate cancer risk and mortality—A prospective study in the European Prospective Investigation into Cancer and Nutrition
Source: Cancer Med. 2022 Sep 23;12(4):4725–38. doi: 10.1002/cam4.5289 (PMC9972153; doi:10.1002/cam4.5289)
Supplement: Supplementary file 2 — Table S1 Table S2. Table S3 Table S4. Table S5 Table S6. Table S7 Table S8 [file CAM4-12-4725-s001.xlsx]

## Sheet: Content
Schmidt et al. Protein and amino acid intakes in relation to prostate cancer risk and mortality – a prospective study in the European Prospective Investigation into Cancer and Nutrition
Supplementary Tables
Content
Supplementary Table 1	Number of participants and cases by fifths of protein and amino acid intakes for the analyses of prostate cancer risk, overall and by subgroup, and prostate cancer death
Supplementary Table 2	Distribution of intake of proteins and amino acids and in 131,425 male EPIC participants
Supplementary Table 3	Risk of overall prostate cancer incidence for intakes of proteins and amino acids in 131,425 male EPIC participants, including 6,939 cases
Supplementary Table 4	Risk of prostate cancer mortality for intakes of proteins and amino acids in 131,425 male EPIC participants, including 914 cases
Supplementary Table 5	Risk of prostate cancer by histological grade for intakes of proteins and amino acids in 128,914 male EPIC participants
Supplementary Table 6	Risk of prostate cancer by stage for intakes of proteins and amino acids in 128,460 male EPIC participants
Supplementary Table 7	Risk of prostate cancer by follow-up time for intakes of proteins and amino acids in 131,425 male EPIC participants
Supplementary Table 8	Comparison of different models for intakes of protein and risk of overall prostate cancer incidence in 131,425 male EPIC participants, including 6,939 cases

## Sheet: Supplementary_Table_1
Supplementary Table 1. Number of participants and cases by fifths of protein and amino acid intakes for the analyses of prostate cancer risk, overall and by subgroup, and prostate cancer death
Intakes	Fifths	Total number of participants	Number of cases
			Prostate cancer incidence	Prostate cancer death	Grade		Stage
					Low-intermediate	High	Localised	Advanced
Protein from food groups
Total protein
	1st	26285	1384	162	753	139	575	255
	2nd	26285	1381	185	728	137	537	261
	3rd	26285	1394	200	722	152	453	295
	4th	26285	1399	188	728	151	522	273
	5th	26285	1381	179	773	145	519	284
Animal protein
	1st	23877	1015	144	584	109	337	193
	2nd	23877	1269	164	667	109	381	261
	3rd	23876	1292	177	626	133	381	256
	4th	23877	1370	187	670	153	469	271
	5th	23876	1351	188	681	141	482	301
Protein from meat
	1st	26285	1226	181	690	132	464	213
	2nd	26285	1561	204	842	144	618	266
	3rd	26285	1477	178	756	151	520	291
	4th	26285	1386	188	715	151	503	307
	5th	26285	1289	163	701	146	501	291
Protein from fish
	1st	26285	942	96	575	84	362	174
	2nd	26285	1239	149	755	128	566	259
	3rd	26285	1541	201	811	177	554	326
	4th	26285	1625	232	750	189	533	320
	5th	26285	1592	236	813	146	591	289
Protein from dairy products
	1st	26285	1169	141	672	132	495	252
	2nd	26285	1333	165	740	143	532	267
	3rd	26285	1490	194	803	144	555	281
	4th	26285	1461	201	765	157	499	282
	5th	26285	1486	213	724	148	525	286
Protein from milk
	1st	26285	1176	106	699	112	472	241
	2nd	26285	1367	180	722	148	520	306
	3rd	26285	1370	164	729	147	535	254
	4th	26285	1492	219	800	149	549	255
	5th	26285	1534	245	754	168	530	312
Protein from yogurt
	1st	32325	1720	252	935	154	636	270
	2nd	20245	968	144	459	134	307	266
	3rd	26285	1274	159	714	143	453	284
	4th	26285	1292	155	742	122	489	244
	5th	26285	1685	204	854	171	721	304
Protein from cheese
	1st	26285	1290	185	791	153	578	229
	2nd	26285	1403	200	742	156	538	299
	3rd	26285	1445	183	768	156	552	298
	4th	26285	1400	187	702	131	502	279
	5th	26285	1401	159	701	128	436	263
Protein from eggs
	1st	23877	1174	151	631	124	373	219
	2nd	23877	1254	168	639	134	373	286
	3rd	23876	1279	168	653	125	417	263
	4th	23877	1277	170	663	130	406	257
	5th	23876	1313	203	642	132	481	257
Plant protein
	1st	23877	1578	235	605	146	436	329
	2nd	23877	1413	202	650	132	460	308
	3rd	23876	1240	156	671	120	411	266
	4th	23877	1163	140	700	142	440	212
	5th	23876	903	127	602	105	303	167
Amino acids
Essential amino acids
Histidine	1st	26285	1148	164	692	131	416	233
	2nd	26285	1300	161	763	140	568	255
	3rd	26285	1397	186	762	158	540	283
	4th	26285	1542	200	758	161	576	303
	5th	26285	1552	203	729	134	506	294
Isoleucine
	1st	26285	1141	157	684	127	424	235
	2nd	26285	1286	152	753	127	544	237
	3rd	26285	1437	184	760	159	543	284
	4th	26285	1515	208	761	158	552	298
	5th	26285	1560	213	746	153	543	314
Leucine
	1st	26285	1154	162	687	128	418	229
	2nd	26285	1248	156	720	131	524	242
	3rd	26285	1452	178	810	158	581	274
	4th	26285	1521	207	756	159	559	309
	5th	26285	1564	211	731	148	524	314
Lysine
	1st	26285	1097	154	672	136	432	225
	2nd	26285	1285	149	775	122	541	258
	3rd	26285	1410	183	742	171	549	282
	4th	26285	1545	221	760	147	546	301
	5th	26285	1602	207	755	148	538	302
Methionine
	1st	26285	1092	151	673	128	417	214
	2nd	26285	1284	157	778	133	567	246
	3rd	26285	1385	172	757	154	531	282
	4th	26285	1562	214	761	159	566	298
	5th	26285	1616	220	735	150	525	328
Phenylalanine
	1st	26285	1152	168	663	133	391	231
	2nd	26285	1271	163	736	130	540	239
	3rd	26285	1463	188	817	152	587	279
	4th	26285	1509	190	770	160	557	312
	5th	26285	1544	205	718	149	531	307
Threonine
	1st	26285	1155	146	698	130	437	237
	2nd	26285	1262	166	749	127	539	244
	3rd	26285	1435	179	753	163	559	274
	4th	26285	1525	206	764	147	541	299
	5th	26285	1562	217	740	157	530	314
Tryptophan
	1st	26285	1169	164	670	139	420	246
	2nd	26285	1326	163	765	124	553	243
	3rd	26285	1482	190	800	164	592	298
	4th	26285	1503	199	764	152	567	286
	5th	26285	1459	198	705	145	474	295
Valine
	1st	26285	1145	167	677	127	413	237
	2nd	26285	1250	148	721	131	501	229
	3rd	26285	1432	180	790	155	563	288
	4th	26286	1504	199	767	160	572	293
	5th	26284	1608	220	749	151	557	321
Sum of essential amino acid
	1st	26285	1137	155	691	124	425	225
	2nd	26285	1252	156	722	134	518	250
	3rd	26285	1427	180	784	153	564	276
	4th	26285	1538	208	764	167	569	304
	5th	26285	1585	215	743	146	530	313
Non-essential amino acids
Alanine
	1st	26285	1143	158	708	127	432	218
	2nd	26285	1289	144	783	138	577	244
	3rd	26285	1365	185	715	141	513	265
	4th	26285	1553	216	753	155	541	311
	5th	26285	1589	211	745	163	543	330
Arginine
	1st	26285	1213	157	728	129	494	219
	2nd	26285	1336	168	772	149	557	263
	3rd	26285	1368	181	719	139	491	278
	4th	26285	1501	218	732	159	516	306
	5th	26285	1521	190	753	148	548	302
Aspartic acid
	1st	26285	1138	144	698	125	455	231
	2nd	26285	1233	136	730	126	509	224
	3rd	26285	1395	183	727	149	509	273
	4th	26285	1560	229	786	160	572	319
	5th	26285	1613	222	763	164	561	321
Cystine
	1st	26285	1158	182	654	125	318	214
	2nd	26285	1322	166	749	137	526	231
	3rd	26285	1386	162	748	150	574	254
	4th	26285	1469	177	812	143	580	309
	5th	26285	1604	227	741	169	608	360
Glutamic acid
	1st	26285	1194	179	697	138	407	236
	2nd	26285	1283	171	742	136	542	217
	3rd	26285	1454	181	800	151	590	299
	4th	26285	1530	190	791	155	584	304
	5th	26285	1478	193	674	144	483	312
Glycine
	1st	26285	1166	164	716	132	430	198
	2nd	26285	1287	154	782	133	573	254
	3rd	26285	1332	171	731	134	517	255
	4th	26285	1552	209	750	168	536	307
	5th	26285	1602	216	725	157	550	354
Proline
	1st	26285	1177	181	708	140	442	230
	2nd	26285	1267	177	724	139	519	225
	3rd	26285	1512	182	824	149	574	316
	4th	26285	1532	192	768	144	584	305
	5th	26285	1451	182	680	152	487	292
Serine
	1st	26285	1140	174	664	134	393	237
	2nd	26285	1268	154	741	136	546	224
	3rd	26285	1435	174	814	150	562	284
	4th	26285	1492	193	752	150	560	303
	5th	26285	1604	219	733	154	545	320
Tyrosine
	1st	26285	1135	172	685	138	430	239
	2nd	26285	1241	136	743	124	533	224
	3rd	26285	1435	179	798	150	569	278
	4th	26285	1498	205	753	157	549	304
	5th	26285	1630	222	725	155	525	323
Sum of non-essential amino acids
	1st	26285	1163	168	684	138	405	232
	2nd	26285	1281	159	756	127	554	235
	3rd	26285	1443	178	816	152	594	263
	4th	26285	1474	193	731	150	534	307
	5th	26285	1578	216	717	157	519	331

## Sheet: Supplementary_Table_2
Supplementary Table 2. Distribution of intake of proteins and amino acids and in 131,425 male EPIC participants1
Intakes	Observed intakes, g/1000 kcal					Calibrated intakes, g/1,000 kcal
	Mean	SD	25p	50p	75p	Mean	SD	25p	50p	75p
Protein from food groups
Total protein	40.613	7.2984	35.5383	40.088	45.122	39.0252	5.061	35.7885	38.5554	41.587
Animal protein	25.7823	8.30484	20.6056	25.6673	30.9018	24.1082	6.39348	21.4823	24.0482	26.989
Protein from meat	13.1649	6.55702	8.88646	12.8784	17.1599	13.1606	4.46425	11.2337	13.1569	15.5147
Protein from fish	3.14363	3.01735	1.10599	2.41106	4.2196	3.04189	2.43999	1.61532	2.45759	3.55692
Protein from dairy products	8.07647	4.49366	4.84834	7.50772	10.6894	6.99676	2.6211	5.18091	6.71604	8.50078
Protein from milk	3.27894	3.41987	0.439297	2.37635	4.98072	2.8061	2.16102	1.09726	2.46615	3.96509
Protein from yogurt	0.883055	1.40484	0.00512106	0.276265	1.18904	0.62893	0.772278	0.001	0.353784	0.933737
Protein from cheese	3.38156	2.85569	1.40593	2.67744	4.68346	2.95245	1.5422	1.92664	2.86451	3.90948
Protein from eggs	1.1045	0.957826	0.456268	0.878583	1.48824	0.916105	0.577097	0.592027	0.763032	1.09344
Plant protein	15.316	3.90705	12.8079	14.7547	17.1137	15.0554	3.02491	13.0776	14.374	16.2556
Amino acids
Essential amino acids
Histidine	0.930448	0.212478	0.791498	0.924223	1.06321	0.881713	0.161101	0.803711	0.894068	0.978338
Isoleucine	1.45182	0.32309	1.23579	1.43763	1.65347	1.36654	0.252885	1.23187	1.38228	1.50802
Leucine	2.56253	0.564853	2.1887	2.54419	2.91781	2.42157	0.425944	2.19051	2.46165	2.69442
Lysine	2.27262	0.584612	1.88662	2.24893	2.63519	2.13164	0.455596	1.91086	2.15159	2.3709
Methionine	0.738783	0.180597	0.623056	0.732484	0.84977	0.697643	0.133847	0.637352	0.710975	0.772586
Phenylalanine	1.46297	0.299987	1.26379	1.45718	1.65433	1.38239	0.227985	1.25169	1.40157	1.53912
Threonine	1.27129	0.283746	1.08137	1.25719	1.44752	1.19979	0.220621	1.08344	1.21094	1.32454
Tryptophan	0.37924	0.0775878	0.326959	0.376292	0.428097	0.359064	0.0582595	0.325009	0.360835	0.398577
Valine	1.73178	0.375982	1.48141	1.71773	1.96604	1.62199	0.282428	1.46773	1.64603	1.79814
Sum of essential amino acid	12.8015	2.86396	10.9078	12.6992	14.5943	12.0619	2.19266	10.9189	12.2458	13.3664
Non-essential amino acids
Alanine	1.51146	0.360056	1.27083	1.48977	1.73352	1.44122	0.266801	1.32371	1.45564	1.57126
Arginine	1.678	0.381174	1.41917	1.65332	1.91294	1.60573	0.273243	1.46616	1.59696	1.73427
Aspartic acid	2.93625	0.613756	2.51513	2.89099	3.31225	2.74912	0.456237	2.48205	2.74501	2.98254
Cystine	0.402836	0.0896036	0.344977	0.402521	0.46016	0.394035	0.0643959	0.360787	0.4031	0.435004
Glutamic acid	6.3892	1.31969	5.48814	6.36802	7.2605	6.17884	1.03462	5.50482	6.21735	6.9238
Glycine	1.28658	0.314779	1.07733	1.26878	1.47931	1.23696	0.217112	1.14929	1.25511	1.3467
Proline	2.28313	0.53651	1.91042	2.25995	2.62927	2.17513	0.396734	1.91851	2.18764	2.46172
Serine	1.52849	0.320681	1.31615	1.52059	1.73005	1.44781	0.242715	1.30724	1.46922	1.61376
Tyrosine	1.16266	0.270425	0.981725	1.14972	1.3299	1.08934	0.197117	0.9834	1.10929	1.21895
Sum of non-essential amino acids	19.1786	3.84629	16.6381	19.1021	21.632	18.3171	2.88201	16.6934	18.5696	20.2842
1 For animal protein, protein from eggs and plant protein data were missing for the recruitment centre Umeå, Sweden; there was a total of 119,383 men in the analyses for these exposures.

## Sheet: Supplementary_Table_3
Supplementary Table 3. Risk of overall prostate cancer incidence for intakes of proteins and amino acids in 131,425 male EPIC participants, including 6,939 cases1,2
Intakes	Fifths of observed intakes, g/1000 kcal																1SD increment, g/1000 kcal
	1		2			3			4			5			ptrend3		Observed intakes						Calibrated intakes
	HR		HR	LL	UL	HR	LL	UL	HR	LL	UL	HR	LL	UL			SD	HR	LL	UL	p3		SD	HR	LL	UL	p3
Protein from food groups
Total protein	1	Ref	0.981882	0.910419	1.05895	0.987995	0.914457	1.06745	0.995923	0.918981	1.07931	0.983055	0.902426	1.07089	0.814123		7.2984	1.00299	0.97516	1.03161	0.835364		5.061	0.998535	0.955961	1.04301	0.947431
Animal protein	1	Ref	0.967201	0.888345	1.05306	0.959179	0.879824	1.04569	0.99961	0.915928	1.09094	0.978759	0.893931	1.07164	0.950576		8.30484	1.00175	0.971953	1.03247	0.909461		6.39348	0.998648	0.951411	1.04823	0.956374
Protein from meat	1	Ref	1.0793	0.998808	1.16627	1.06819	0.984879	1.15854	1.03614	0.951809	1.12795	0.999536	0.914992	1.09189	0.539031		6.55702	0.987032	0.958593	1.01632	0.381563		4.46425	0.973524	0.933567	1.01519	0.209529
Protein from fish	1	Ref	1.03048	0.944032	1.12485	1.10933	1.01748	1.20948	1.04746	0.959031	1.14404	1.05164	0.959823	1.15225	0.65137		3.01735	1.01044	0.98339	1.03824	0.453131		2.43999	1.02564	0.984703	1.06827	0.223172
Protein from dairy products	1	Ref	1.06542	0.983936	1.15366	1.14088	1.05429	1.23459	1.0915	1.00738	1.18263	1.10082	1.01572	1.19304	0.048192		4.49366	1.01663	0.99189	1.042	0.189445		2.6211	1.01472	0.987882	1.04229	0.285261
Protein from milk	1	Ref	1.01673	0.938832	1.1011	1.02624	0.94679	1.11236	1.01944	0.939688	1.10596	1.04495	0.962052	1.135	0.338606		3.41987	1.01634	0.991419	1.04189	0.200672		2.16102	1.01683	0.991283	1.04304	0.198561
Protein from yogurt	1	Ref	1.04034	0.948799	1.14072	1.14176	1.05374	1.23713	1.09365	1.0116	1.18236	1.11889	1.03685	1.20743	0.0341165		1.40484	1.01248	0.989367	1.03614	0.292475		0.772278	1.01389	0.990062	1.03829	0.25561
Protein from cheese	1	Ref	1.0216	0.945017	1.10438	1.05251	0.973415	1.13803	1.02402	0.945247	1.10935	1.0511	0.968074	1.14125	0.32132		2.85569	1.00092	0.974638	1.02791	0.945897		1.5422	0.998873	0.966733	1.03208	0.946143
Protein from eggs	1	Ref	1.02762	0.948001	1.11392	1.03162	0.950858	1.11925	1.0366	0.955973	1.12403	0.996723	0.917338	1.08298	0.753066		0.957826	0.997079	0.971691	1.02313	0.82411		0.577097	1.00894	0.976934	1.042	0.588294
Plant protein	1	Ref	1.01043	0.939329	1.08692	1.00323	0.928416	1.08408	1.062	0.978027	1.15319	1.00922	0.916285	1.11158	0.554496		3.90705	0.993583	0.960007	1.02833	0.713581		3.02491	0.996799	0.947421	1.04875	0.901575
Amino acids
Essential amino acids
Histidine	1	Ref	0.966376	0.890646	1.04854	0.986159	0.908541	1.07041	1.04149	0.95937	1.13063	1.00626	0.924702	1.09502	0.407504		0.212478	1.01123	0.983916	1.0393	0.424137		0.161101	1.00474	0.955527	1.05649	0.853571
Isoleucine	1	Ref	0.984201	0.90732	1.0676	1.04397	0.962861	1.13191	1.05678	0.973464	1.14724	1.03409	0.949997	1.12562	0.216547		0.32309	1.0164	0.988957	1.04461	0.24407		0.252885	1.01822	0.970029	1.06882	0.465377
Leucine	1	Ref	0.948728	0.874231	1.02957	1.03886	0.958404	1.12606	1.05001	0.967758	1.13926	1.01943	0.937486	1.10853	0.211896		0.564853	1.01819	0.991128	1.04599	0.189685		0.425944	1.02092	0.975447	1.06851	0.373129
Lysine	1	Ref	0.982742	0.90473	1.06748	0.998819	0.91924	1.08529	1.04168	0.957954	1.13273	1.02935	0.944356	1.122	0.246954		0.584612	1.01538	0.987514	1.04402	0.282412		0.455596	1.01366	0.963951	1.06594	0.596848
Methionine	1	Ref	1.00936	0.929229	1.0964	1.02403	0.942561	1.11254	1.07614	0.990266	1.16946	1.03528	0.950213	1.12795	0.24912		0.180597	1.01736	0.989558	1.04594	0.223456		0.133847	1.01748	0.970684	1.06654	0.470659
Phenylalanine	1	Ref	0.985489	0.908421	1.0691	1.09364	1.009	1.18538	1.09013	1.00463	1.1829	1.0511	0.966447	1.14317	0.0733183		0.299987	1.0185	0.991587	1.04614	0.179738		0.227985	1.02406	0.979218	1.07095	0.298041
Threonine	1	Ref	0.926749	0.854286	1.00536	1.00927	0.931082	1.09403	1.01687	0.93697	1.10358	0.993084	0.912554	1.08072	0.500345		0.283746	1.01276	0.985379	1.0409	0.364624		0.220621	1.0118	0.963333	1.0627	0.63953
Tryptophan	1	Ref	0.986584	0.910867	1.0686	1.04218	0.962877	1.12801	1.03182	0.952265	1.11801	0.997195	0.917569	1.08373	0.802133		0.0775878	1.01131	0.984699	1.03864	0.408425		0.0582595	1.01225	0.966587	1.06008	0.605113
Valine	1	Ref	0.965289	0.889622	1.04739	1.0383	0.957825	1.12554	1.04416	0.962568	1.13267	1.04091	0.958314	1.13062	0.118344		0.375982	1.01778	0.991209	1.04507	0.191608		0.282428	1.02016	0.976795	1.06545	0.367777
Sum of essential amino acid	1	Ref	0.950974	0.876015	1.03235	1.02526	0.945156	1.11216	1.05798	0.974745	1.14833	1.02934	0.946223	1.11977	0.123987		2.86396	1.01632	0.989106	1.04428	0.242418		2.19266	1.01738	0.970411	1.06662	0.474939
Non-essential amino acids
Alanine	1	Ref	0.967056	0.891197	1.04937	0.975611	0.898169	1.05973	1.02823	0.945576	1.1181	1.00341	0.919074	1.09547	0.53155		0.360056	1.00707	0.978616	1.03635	0.630063		0.266801	0.996821	0.944744	1.05177	0.907405
Arginine	1	Ref	0.99202	0.916546	1.07371	0.966347	0.891467	1.04752	1.02023	0.94004	1.10726	0.996213	0.914548	1.08517	0.844861		0.381174	1.00291	0.975274	1.03133	0.838506		0.273243	0.990086	0.939822	1.04304	0.707798
Aspartic acid	1	Ref	0.952194	0.877366	1.0334	0.991115	0.913773	1.075	1.01762	0.937655	1.10441	0.995685	0.914301	1.08431	0.609546		0.613756	1.00322	0.976098	1.0311	0.818102		0.456237	0.997144	0.950236	1.04637	0.907399
Cystine	1	Ref	1.01001	0.92969	1.09728	1.05135	0.965608	1.14471	1.06621	0.977848	1.16257	1.05911	0.968508	1.15819	0.126441		0.0896036	1.01439	0.985432	1.0442	0.333631		0.0643959	1.01605	0.966272	1.06838	0.534507
Glutamic acid	1	Ref	0.954116	0.879897	1.0346	1.03013	0.949863	1.11718	1.06412	0.979542	1.156	1.01605	0.931546	1.10822	0.220231		1.31969	1.02044	0.992266	1.04942	0.156628		1.03462	1.03188	0.984341	1.08171	0.192213
Glycine	1	Ref	0.979816	0.902906	1.06328	0.959492	0.88264	1.04304	1.04586	0.961217	1.13797	1.01036	0.924431	1.10428	0.430946		0.314779	0.998713	0.970204	1.02806	0.930561		0.217112	0.979954	0.926995	1.03594	0.475
Proline	1	Ref	0.967848	0.89184	1.05033	1.09228	1.00678	1.18503	1.10576	1.01641	1.20297	1.05988	0.970663	1.1573	0.032914		0.53651	1.02257	0.99443	1.0515	0.116964		0.396734	1.02944	0.985879	1.07493	0.188406
Serine	1	Ref	0.999901	0.92139	1.0851	1.08826	1.0034	1.1803	1.07889	0.993786	1.17128	1.07054	0.98453	1.16405	0.045582		0.320681	1.0216	0.994856	1.04906	0.114351		0.242715	1.02917	0.985893	1.07435	0.189589
Tyrosine	1	Ref	0.964805	0.888886	1.04721	1.03361	0.953415	1.12055	1.02705	0.946516	1.11443	1.04398	0.961021	1.13411	0.123425		0.270425	1.0201	0.993538	1.04736	0.139334		0.197117	1.02236	0.980398	1.06611	0.301101
Sum of non-essential amino acids	1	Ref	0.975468	0.899141	1.05827	1.05457	0.972436	1.14364	1.02842	0.946758	1.11712	1.03182	0.947619	1.12349	0.28194		3.84629	1.01477	0.987324	1.04297	0.294653		2.88201	1.01774	0.970494	1.0673	0.46835
1 All analyses were stratified for centre and age at entry (<50, 50-54, 55-59, 60-64, 65-69 and >=70 years) and adjusted for smoking (never, former, current, unknown), education (no degree, degree and unknown), diabetes at recruitment (no, yes, unknown), physical activity (inactive, moderately inactive, moderately active and active, unknown), height (<170, 170-174, 175-179, >=180 cm and unknown),…
2 For animal protein, protein from eggs and plant protein data were missing for the recruitment centre Umeå, Sweden; there was a total of 119,383 men in the analyses for these exposures, including 6,297 incident cases.
3 For all tests: p<0.05 marked in red and tests remaining significant after correcting for multiple testing, p<0.0056, marked in bold. ptrend was calculated by rescoring the fifths with their median values, and p for 1SD increment is for the corresponding HR and 95% CI.

## Sheet: Supplementary_Table_4
Supplementary Table 4. Risk of prostate cancer mortality for intakes of proteins and amino acids in 131,425 male EPIC participants, including 914 cases1,2
Intakes	Fifths of observed intakes, g/1000 kcal																	1SD increment, g/1000 kcal
	1		2			3			4			5			ptrend3		Observed intakes						Calibrated intakes
	HR		HR	LL	UL	HR	LL	UL	HR	LL	UL	HR	LL	UL			SD	HR	LL	UL	p3		SD	HR	LL	UL	p3
Protein from food groups
Total protein	1	Ref	1.08884	0.87941	1.34814	1.12463	0.907376	1.3939	1.03475	0.826303	1.29579	0.972861	0.767045	1.2339	0.623645		7.2984	0.977136	0.905806	1.05408	0.549804		5.061	0.940084	0.835268	1.05805	0.305658
Animal protein	1	Ref	0.865478	0.686184	1.09162	0.89062	0.705508	1.1243	0.886991	0.70046	1.1232	0.869717	0.682076	1.10898	0.401686		8.30484	0.978333	0.90291	1.06006	0.592538		6.39348	0.94511	0.835009	1.06973	0.371681
Protein from meat	1	Ref	0.995173	0.807537	1.22641	0.878436	0.702136	1.099	0.926063	0.736159	1.16496	0.833177	0.654302	1.06095	0.117746		6.55702	0.938055	0.865136	1.01712	0.121426		4.46425	0.912272	0.814633	1.02161	0.111893
Protein from fish	1	Ref	1.21791	0.933227	1.58944	1.19197	0.918908	1.54618	1.11477	0.859823	1.44532	1.21748	0.93626	1.58318	0.412607		3.01735	1.02491	0.952882	1.10238	0.5081		2.43999	1.05651	0.949878	1.17511	0.311227
Protein from dairy products	1	Ref	1.02714	0.818039	1.28969	1.0823	0.865947	1.35271	1.06865	0.854871	1.33589	1.14123	0.914705	1.42384	0.216232		4.49366	1.01349	0.946743	1.08495	0.699804		2.6211	1.01412	0.942993	1.0906	0.705566
Protein from milk	1	Ref	1.29384	1.01227	1.65372	1.13119	0.880761	1.45283	1.19792	0.939132	1.52803	1.20323	0.944655	1.53258	0.577789		3.41987	1.03367	0.969086	1.10256	0.314394		2.16102	1.03796	0.971211	1.1093	0.271946
Protein from yogurt	1	Ref	0.877617	0.684688	1.12491	0.956772	0.766039	1.19499	0.93839	0.755929	1.16489	0.87343	0.708613	1.07658	0.341019		1.40484	0.96463	0.901575	1.03209	0.296451		0.772278	0.963447	0.901549	1.0296	0.271725
Protein from cheese	1	Ref	0.966785	0.787903	1.18628	0.941733	0.763153	1.1621	1.05042	0.848462	1.30044	1.02042	0.81268	1.28127	0.613185		2.85569	0.997163	0.922377	1.07801	0.943067		1.5422	1.00728	0.921199	1.10141	0.87352
Protein from eggs	1	Ref	1.09086	0.872724	1.36351	1.12906	0.899229	1.41764	1.07282	0.857562	1.34212	1.2208	0.976884	1.52563	0.118314		0.957826	1.07124	1.00557	1.1412	0.0329999		0.577097	1.11249	1.03317	1.19789	0.00473536
Plant protein	1	Ref	1.04946	0.866926	1.27043	0.9848	0.797552	1.21601	1.04982	0.836603	1.31738	1.06919	0.823215	1.38865	0.652374		3.90705	0.99943	0.913887	1.09298	0.990034		3.02491	0.991804	0.872459	1.12747	0.899884
Amino acids
Essential amino acids
Histidine	1	Ref	0.932138	0.744531	1.16702	1.01536	0.812203	1.26934	1.02409	0.818201	1.28179	0.996964	0.791946	1.25506	0.789196		0.212478	1.00096	0.929634	1.07776	0.979667		0.161101	0.962089	0.84356	1.09727	0.56452
Isoleucine	1	Ref	0.916754	0.729595	1.15192	1.03334	0.826599	1.2918	1.09653	0.877534	1.37019	1.03713	0.824028	1.30534	0.416312		0.32309	1.0076	0.936413	1.08419	0.839538		0.252885	0.986578	0.86929	1.11969	0.834249
Leucine	1	Ref	0.932505	0.743946	1.16885	1.00697	0.80506	1.25953	1.1016	0.882526	1.37507	1.03164	0.821135	1.29612	0.447789		0.564853	1.00747	0.937044	1.08319	0.840499		0.425944	0.988811	0.877486	1.11426	0.853517
Lysine	1	Ref	0.862052	0.683677	1.08697	0.940518	0.749394	1.18039	1.05842	0.845889	1.32435	0.942299	0.745758	1.19064	0.828377		0.584612	0.993852	0.92199	1.07131	0.872051		0.455596	0.956514	0.838492	1.09115	0.508164
Methionine	1	Ref	0.988188	0.785273	1.24354	1.0041	0.797201	1.2647	1.11214	0.886481	1.39524	1.02144	0.808273	1.29083	0.645891		0.180597	1.00251	0.930757	1.07979	0.947291		0.133847	0.977741	0.865203	1.10492	0.718248
Phenylalanine	1	Ref	0.99275	0.795939	1.23823	1.12422	0.902912	1.39978	1.08299	0.866086	1.35422	1.0606	0.844123	1.33259	0.509307		0.299987	1.01866	0.947897	1.0947	0.614774		0.227985	1.01264	0.900089	1.13927	0.834454
Threonine	1	Ref	1.04383	0.831427	1.31048	1.04372	0.830543	1.31161	1.11452	0.888137	1.39862	1.09594	0.86887	1.38235	0.378974		0.283746	1.00481	0.933959	1.08103	0.897757		0.220621	0.979273	0.86146	1.1132	0.74877
Tryptophan	1	Ref	0.924021	0.741203	1.15193	1.02915	0.828827	1.2779	1.02453	0.824176	1.27358	1.00429	0.802966	1.2561	0.709951		0.0775878	1.02457	0.95407	1.10027	0.504614		0.0582595	1.01356	0.898571	1.14327	0.82643
Valine	1	Ref	0.852523	0.680097	1.06866	0.984428	0.789654	1.22724	1.01555	0.815159	1.26521	1.00798	0.806876	1.2592	0.499872		0.375982	1.00613	0.936816	1.08057	0.86673		0.282428	0.990184	0.883508	1.10974	0.865308
Sum of essential amino acid	1	Ref	0.958588	0.762912	1.20445	1.03813	0.828041	1.30152	1.12686	0.90049	1.41014	1.06873	0.849073	1.34521	0.31731		2.86396	1.00535	0.934659	1.08139	0.885916		2.19266	0.98162	0.867411	1.11087	0.768797
Non-essential amino acids
Alanine	1	Ref	0.877738	0.695783	1.10728	1.036	0.826433	1.2987	1.06479	0.848306	1.33653	0.972457	0.765403	1.23552	0.802535		0.360056	0.992584	0.919326	1.07168	0.849081		0.266801	0.953832	0.827319	1.09969	0.515011
Arginine	1	Ref	1.04536	0.837454	1.30487	1.03095	0.824523	1.28905	1.18178	0.946652	1.4753	0.984127	0.776726	1.24691	0.91575		0.381174	0.992664	0.921288	1.06957	0.846643		0.273243	0.959807	0.83616	1.10174	0.559888
Aspartic acid	1	Ref	0.842321	0.664114	1.06835	1.00532	0.801359	1.2612	1.09548	0.876745	1.36877	0.967143	0.766272	1.22067	0.637827		0.613756	0.990419	0.920545	1.0656	0.796474		0.456237	0.954136	0.838618	1.08557	0.475827
Cystine	1	Ref	1.03693	0.831205	1.29358	1.10669	0.876912	1.39669	1.11684	0.880593	1.41646	1.20565	0.946966	1.53499	0.108753		0.0896036	1.03744	0.959747	1.12143	0.354692		0.0643959	1.03946	0.910261	1.187	0.567654
Glutamic acid	1	Ref	0.998233	0.804265	1.23898	1.05361	0.844901	1.31387	1.07444	0.856467	1.3479	1.04781	0.827569	1.32665	0.584458		1.31969	1.0382	0.962872	1.11942	0.329317		1.03462	1.04685	0.923967	1.18608	0.472316
Glycine	1	Ref	0.999095	0.79536	1.25502	1.00254	0.79627	1.26224	1.10049	0.87285	1.3875	1.02455	0.802556	1.30794	0.700949		0.314779	0.986619	0.912523	1.06673	0.735218		0.217112	0.944902	0.810777	1.10121	0.468089
Proline	1	Ref	0.982691	0.793643	1.21677	0.972902	0.7805	1.21273	1.05276	0.838846	1.32121	1.02311	0.806495	1.2979	0.691543		0.53651	1.0257	0.949998	1.10743	0.516588		0.396734	1.03239	0.919922	1.1586	0.58809
Serine	1	Ref	0.913967	0.731597	1.1418	1.00963	0.808853	1.26024	1.04765	0.839444	1.30749	1.03729	0.828638	1.29847	0.465003		0.320681	1.02166	0.95145	1.09704	0.55531		0.242715	1.0202	0.910903	1.14261	0.729436
Tyrosine	1	Ref	0.751262	0.597117	0.9452	0.897815	0.721069	1.11788	0.952321	0.766345	1.18343	0.940028	0.753594	1.17258	0.687503		0.270425	1.0063	0.936732	1.08103	0.863639		0.197117	0.990488	0.887483	1.10545	0.864549
Sum of non-essential amino acids	1	Ref	0.981213	0.784513	1.22723	1.06685	0.852864	1.33453	1.07785	0.859509	1.35166	1.07928	0.856279	1.36037	0.39311		3.84629	1.01478	0.942924	1.0921	0.695464		2.88201	0.999583	0.881575	1.13339	0.994813
1 All analyses were stratified for centre and age at entry (<50, 50-54, 55-59, 60-64, 65-69 and >=70 years) and adjusted for smoking (never, former, current, unknown), education (no degree, degree and unknown), diabetes at recruitment (no, yes, unknown), physical activity (inactive, moderately inactive, moderately active and active, unknown), height (<170, 170-174, 175-179, >=180 cm and unknown),…
2 For animal protein, protein from eggs and plant protein data were missing for the recruitment centre Umeå, Sweden; there was a total of 119,383 men in the analyses for these exposures, including 860 prostate cancer deaths.
3 For all tests: p<0.05 marked in red and tests remaining significant after correcting for multiple testing, p<0.0056, marked in bold. ptrend was calculated by rescoring the fifths with their median values, and p for 1SD increment is for the corresponding HR and 95% CI.

## Sheet: Supplementary_Table_5
Supplementary Table 5. Risk of prostate cancer by histological grade for intakes of proteins and amino acids in 128,914 male EPIC participants1,2
Low-intermediate grade, ncase2=3704
Intakes	Fifths of observed intakes, g/1000 kcal																1SD increment, g/1000 kcal
	1		2			3			4			5			ptrend3		Observed intakes						Calibrated intakes
	HR		HR	LL	UL	HR	LL	UL	HR	LL	UL	HR	LL	UL			SD	HR	LL	UL	p3		SD	HR	LL	UL	p3
Protein from food groups
Total protein	1	Ref	0.985375	0.888604	1.09269	0.999613	0.898538	1.11206	1.00287	0.897312	1.12084	0.992097	0.881732	1.11628	0.980381		7.2984	1.00819	0.970242	1.04763	0.676783		5.061	1.00042	0.94354	1.06072	0.98889
Animal protein	1	Ref	0.992182	0.885188	1.11211	0.938802	0.834081	1.05667	0.980763	0.870109	1.10549	0.968365	0.855234	1.09646	0.623581		8.30484	0.999319	0.958644	1.04172	0.974376		6.39348	0.987592	0.923157	1.05653	0.716844
Protein from meat	1	Ref	1.10465	0.995555	1.22569	1.06032	0.949658	1.18387	1.03597	0.923532	1.16209	1.01455	0.901316	1.14201	0.743579		6.55702	0.999222	0.961064	1.0389	0.96875		4.46425	0.979031	0.92802	1.03285	0.437623
Protein from fish	1	Ref	1.05972	0.946758	1.18616	1.14074	1.01686	1.27971	1.0617	0.940804	1.19814	1.07984	0.951304	1.22575	0.536199		3.01735	1.01311	0.976678	1.05089	0.485859		2.43999	1.03583	0.983082	1.09141	0.186794
Protein from dairy products	1	Ref	1.09085	0.981092	1.21289	1.17927	1.06041	1.31146	1.12265	1.00665	1.25202	1.07631	0.962675	1.20336	0.329714		4.49366	1.00934	0.975275	1.0446	0.595479		2.6211	1.00792	0.970196	1.04711	0.685223
Protein from milk	1	Ref	1.05557	0.949248	1.1738	1.01819	0.913854	1.13443	1.07461	0.962546	1.19972	1.07435	0.957664	1.20525	0.284981		3.41987	1.02269	0.986903	1.05977	0.217011		2.16102	1.02363	0.986284	1.0624	0.218063
Protein from yogurt	1	Ref	0.980326	0.861533	1.1155	1.14131	1.0239	1.27217	1.12214	1.00867	1.24837	1.1367	1.02012	1.2666	0.028981		1.40484	1.01733	0.985179	1.05053	0.294335		0.772278	1.01877	0.984189	1.05457	0.291202
Protein from cheese	1	Ref	0.959083	0.864426	1.06411	1.01277	0.912482	1.12408	0.95411	0.856214	1.0632	0.984702	0.880235	1.10157	0.814877		2.85569	0.98265	0.947004	1.01964	0.353194		1.5422	0.974029	0.928995	1.02125	0.275936
Protein from eggs	1	Ref	1.02216	0.914538	1.14244	1.05644	0.943992	1.18229	1.03963	0.929955	1.16223	0.984145	0.875689	1.10603	0.672355		0.957826	0.981272	0.945342	1.01857	0.320545		0.577097	0.986056	0.941426	1.0328	0.552372
Plant protein	1	Ref	1.01068	0.903223	1.13091	1.02918	0.918179	1.15359	1.07685	0.957572	1.21098	1.06131	0.931797	1.20881	0.250236		3.90705	1.00298	0.957348	1.05079	0.900271		3.02491	1.01386	0.945768	1.08687	0.697897
Amino acids
Essential amino acids
Histidine	1	Ref	0.981781	0.883586	1.09089	0.99608	0.894682	1.10897	1.02404	0.917449	1.14302	1.01636	0.906012	1.14014	0.591065		0.212478	1.00772	0.969985	1.04693	0.692743		0.161101	0.989237	0.923932	1.05916	0.756146
Isoleucine	1	Ref	0.999906	0.89981	1.11114	1.02699	0.92265	1.14314	1.05322	0.943195	1.17607	1.03763	0.923804	1.16548	0.381308		0.32309	1.01664	0.978591	1.05616	0.39651		0.252885	1.0108	0.945094	1.08108	0.754012
Leucine	1	Ref	0.954652	0.858164	1.06199	1.06658	0.959602	1.18548	1.02811	0.921266	1.14735	1.02327	0.912332	1.14769	0.413698		0.564853	1.01575	0.978258	1.05467	0.415483		0.425944	1.0099	0.947574	1.07632	0.76187
Lysine	1	Ref	1.03896	0.934812	1.15471	1.00552	0.901684	1.12132	1.05947	0.947396	1.18481	1.04673	0.930949	1.1769	0.425382		0.584612	1.01686	0.978226	1.05702	0.397562		0.455596	1.00556	0.939171	1.07663	0.873665
Methionine	1	Ref	1.03564	0.932054	1.15073	1.03253	0.927156	1.14989	1.06492	0.953508	1.18936	1.05447	0.938735	1.18448	0.336012		0.180597	1.01885	0.980165	1.05906	0.344367		0.133847	1.01193	0.948842	1.07921	0.718053
Phenylalanine	1	Ref	1.01233	0.909532	1.12674	1.12222	1.00858	1.24868	1.07942	0.966584	1.20543	1.04444	0.930035	1.17291	0.307016		0.299987	1.01383	0.976506	1.05258	0.472942		0.227985	1.01034	0.94827	1.07647	0.750502
Threonine	1	Ref	0.961563	0.865718	1.06802	0.991749	0.891325	1.10349	1.02913	0.922118	1.14856	0.99888	0.889457	1.12176	0.68514		0.283746	1.01268	0.974647	1.0522	0.518766		0.220621	1.00333	0.938086	1.07312	0.922752
Tryptophan	1	Ref	1.03374	0.930358	1.14862	1.06636	0.958979	1.18577	1.04105	0.933324	1.1612	1.00774	0.897859	1.13108	0.908776		0.0775878	1.00782	0.971049	1.04599	0.681198		0.0582595	0.999503	0.937235	1.06591	0.98791
Valine	1	Ref	0.977745	0.878857	1.08776	1.05662	0.950015	1.17518	1.04409	0.936097	1.16453	1.03599	0.924958	1.16034	0.337436		0.375982	1.01502	0.978214	1.05322	0.428804		0.282428	1.00946	0.949403	1.07331	0.763575
Sum of essential amino acid	1	Ref	0.941904	0.846858	1.04762	1.02706	0.923412	1.14234	1.03221	0.925066	1.15177	1.01961	0.909036	1.14363	0.372803		2.86396	1.01499	0.977265	1.05417	0.441332		2.19266	1.00713	0.943324	1.07526	0.831434
Non-essential amino acids
Alanine	1	Ref	0.984193	0.887071	1.09195	0.943759	0.846772	1.05185	1.0094	0.90262	1.12881	1.01215	0.898319	1.14041	0.712538		0.360056	1.00971	0.970106	1.05094	0.635853		0.266801	0.98962	0.922268	1.06189	0.771713
Arginine	1	Ref	0.995568	0.898216	1.10347	0.952834	0.855952	1.06068	0.997899	0.893069	1.11503	1.01052	0.898791	1.13614	0.83174		0.381174	1.00278	0.964509	1.04257	0.888814		0.273243	0.979515	0.914613	1.04902	0.55404
Aspartic acid	1	Ref	0.968371	0.871462	1.07606	0.957976	0.860119	1.06697	1.03252	0.925299	1.15216	0.990305	0.880701	1.11355	0.792401		0.613756	1.00322	0.965453	1.04247	0.869501		0.456237	0.986102	0.923814	1.05259	0.674208
Cystine	1	Ref	0.993695	0.889973	1.1095	0.986692	0.879848	1.10651	1.0849	0.966159	1.21824	1.02078	0.902664	1.15436	0.394144		0.0896036	1.01284	0.972699	1.05464	0.536334		0.0643959	1.00787	0.940751	1.07978	0.823572
Glutamic acid	1	Ref	0.97093	0.873202	1.0796	1.03947	0.933514	1.15746	1.07868	0.964987	1.20576	0.999052	0.885313	1.1274	0.512902		1.31969	1.01337	0.974115	1.0542	0.510056		1.03462	1.01775	0.951599	1.0885	0.607874
Glycine	1	Ref	0.985295	0.887852	1.09343	0.958534	0.859988	1.06837	1.01913	0.910865	1.14026	1.02276	0.90625	1.15426	0.57987		0.314779	1.0015	0.961505	1.04315	0.942601		0.217112	0.974492	0.907583	1.04633	0.476482
Proline	1	Ref	0.986328	0.886497	1.0974	1.13041	1.01516	1.25874	1.10488	0.986264	1.23776	1.02646	0.909092	1.15898	0.339191		0.53651	1.015	0.976172	1.05537	0.454423		0.396734	1.01664	0.955298	1.08191	0.603302
Serine	1	Ref	1.02205	0.918423	1.13737	1.12077	1.00724	1.24708	1.05574	0.944965	1.17949	1.07101	0.954185	1.20213	0.222336		0.320681	1.01777	0.980347	1.05662	0.356787		0.242715	1.01676	0.95604	1.08134	0.596713
Tyrosine	1	Ref	1.00551	0.904876	1.11734	1.06645	0.959759	1.185	1.03772	0.930618	1.15715	1.03575	0.924596	1.16027	0.471422		0.270425	1.01713	0.980261	1.05539	0.36719		0.197117	1.01182	0.953444	1.07377	0.698321
Sum of non-essential amino acids	1	Ref	1.00491	0.903939	1.11716	1.09081	0.98081	1.21315	1.00234	0.896561	1.12061	1.04313	0.927804	1.17279	0.53336		3.84629	1.01124	0.973075	1.0509	0.569018		2.88201	1.00483	0.940679	1.07335	0.88624
High grade, ncase2=724
Intakes	Fifths of observed intakes, g/1000 kcal																1SD increment, g/1000 kcal
	1		2			3			4			5			ptrend3		Observed intakes						Calibrated intakes
	HR		HR	LL	UL	HR	LL	UL	HR	LL	UL	HR	LL	UL			SD	HR	LL	UL	p3		SD	HR	LL	UL	p3
Protein from food groups
Total protein	1	Ref	0.926462	0.728695	1.1779	0.95177	0.747907	1.2112	0.870847	0.677797	1.11888	0.763515	0.585171	0.996214	0.0412728		7.2984	0.93173	0.855118	1.01521	0.106265		5.061	0.876808	0.767395	1.00182	0.053211
Animal protein	1	Ref	0.820015	0.623038	1.07927	0.919149	0.701913	1.20362	0.935453	0.714558	1.22463	0.795568	0.600309	1.05434	0.249765		8.30484	0.930188	0.848142	1.02017	0.124515		6.39348	0.872581	0.752949	1.01122	0.0700378
Protein from meat	1	Ref	1.01691	0.795342	1.30021	1.01713	0.788624	1.31185	0.963155	0.740637	1.25253	0.920702	0.702908	1.20598	0.437742		6.55702	0.954815	0.873884	1.04324	0.306213		4.46425	0.940285	0.831393	1.06344	0.326849
Protein from fish	1	Ref	1.07372	0.806714	1.42909	1.22217	0.925024	1.61478	1.14155	0.859168	1.51674	0.899413	0.663383	1.21942	0.130882		3.01735	0.926638	0.846311	1.01459	0.0995767		2.43999	0.910738	0.804779	1.03065	0.138442
Protein from dairy products	1	Ref	1.03005	0.81027	1.30944	0.991627	0.776795	1.26587	1.04589	0.820453	1.33328	1.01599	0.793512	1.30085	0.884352		4.49366	0.987935	0.91354	1.06839	0.761211		2.6211	0.97523	0.896901	1.0604	0.557115
Protein from milk	1	Ref	1.09285	0.849267	1.40629	1.00568	0.779646	1.29724	0.885174	0.680889	1.15075	0.910596	0.701395	1.1822	0.176393		3.41987	0.9639	0.890745	1.04306	0.361241		2.16102	0.969864	0.89441	1.05168	0.459005
Protein from yogurt	1	Ref	1.30119	0.983676	1.72119	1.24132	0.961713	1.60222	1.11609	0.8605	1.44761	1.18732	0.920306	1.53182	0.907695		1.40484	0.989382	0.919217	1.0649	0.776089		0.772278	1.0042	0.931875	1.08214	0.912518
Protein from cheese	1	Ref	0.965517	0.767109	1.21524	1.07396	0.851534	1.35449	1.02039	0.797818	1.30505	1.11118	0.860924	1.43417	0.356117		2.85569	1.04501	0.959916	1.13764	0.309679		1.5422	1.01465	0.915438	1.12461	0.7818
Protein from eggs	1	Ref	1.02358	0.798243	1.31253	0.989136	0.764127	1.2804	0.988351	0.767493	1.27276	0.917333	0.705729	1.19238	0.419376		0.957826	1.0436	0.966634	1.12669	0.274947		0.577097	1.09476	1.00004	1.19846	0.0499096
Plant protein	1	Ref	0.940391	0.74067	1.19397	0.924195	0.719157	1.18769	1.19111	0.924489	1.53463	0.981088	0.729295	1.31982	0.651924		3.90705	0.998443	0.900078	1.10756	0.976512		3.02491	0.99346	0.854605	1.15488	0.931924
Amino acids
Essential amino acids
Histidine	1	Ref	1.00818	0.788867	1.28846	1.08057	0.845956	1.38024	1.05231	0.819865	1.35066	0.844366	0.646361	1.10303	0.247773		0.212478	0.94304	0.865721	1.02727	0.17906		0.161101	0.88618	0.761831	1.03083	0.117255
Isoleucine	1	Ref	0.949028	0.738166	1.22012	1.10162	0.862464	1.4071	1.00405	0.780414	1.29177	0.884709	0.679565	1.15178	0.399906		0.32309	0.944028	0.867467	1.02735	0.181958		0.252885	0.893109	0.772314	1.0328	0.127328
Leucine	1	Ref	0.982946	0.765939	1.26144	1.10002	0.86095	1.40547	1.03722	0.807389	1.33247	0.888664	0.68327	1.1558	0.414504		0.564853	0.950383	0.874226	1.03317	0.23241		0.425944	0.907584	0.791085	1.04124	0.166534
Lysine	1	Ref	0.807444	0.628376	1.03754	1.03219	0.812928	1.31058	0.841973	0.653584	1.08466	0.802322	0.617082	1.04317	0.14498		0.584612	0.929162	0.851689	1.01368	0.098119		0.455596	0.873894	0.751128	1.01673	0.0809486
Methionine	1	Ref	0.97806	0.762394	1.25473	1.07234	0.838195	1.3719	1.01025	0.785087	1.29999	0.859376	0.659067	1.12057	0.270491		0.180597	0.939882	0.862424	1.0243	0.157691		0.133847	0.894715	0.777498	1.0296	0.12048
Phenylalanine	1	Ref	0.972956	0.759649	1.24616	1.07447	0.840991	1.37277	1.06261	0.828971	1.36209	0.90696	0.69861	1.17745	0.590729		0.299987	0.960974	0.884453	1.04412	0.347083		0.227985	0.928866	0.811218	1.06357	0.285546
Threonine	1	Ref	0.900956	0.701978	1.15633	1.08911	0.855617	1.38632	0.896361	0.69554	1.15516	0.871187	0.671418	1.13039	0.291462		0.283746	0.938975	0.862735	1.02195	0.145012		0.220621	0.887661	0.766058	1.02857	0.112903
Tryptophan	1	Ref	0.823462	0.643999	1.05294	1.02093	0.80759	1.29062	0.895918	0.702862	1.142	0.822381	0.638098	1.05988	0.234372		0.0775878	0.952557	0.877358	1.0342	0.246678		0.0582595	0.906966	0.789499	1.04191	0.167641
Valine	1	Ref	0.995939	0.776336	1.27766	1.07781	0.84314	1.37779	1.03215	0.804654	1.32397	0.891894	0.687964	1.15627	0.393807		0.375982	0.951352	0.876173	1.03298	0.235073		0.282428	0.912481	0.80007	1.04069	0.172123
Sum of essential amino acid	1	Ref	1.0265	0.799319	1.31825	1.0946	0.853561	1.4037	1.12203	0.873525	1.44123	0.900595	0.690396	1.17479	0.514009		2.86396	0.944195	0.867913	1.02718	0.181552		2.19266	0.896359	0.777466	1.03343	0.131809
Non-essential amino acids
Alanine	1	Ref	1.02978	0.804039	1.31891	1.00599	0.78048	1.29665	0.963269	0.742378	1.24989	0.907893	0.691724	1.19162	0.37751		0.360056	0.931158	0.852019	1.01765	0.1155		0.266801	0.879678	0.749228	1.03284	0.117488
Arginine	1	Ref	1.14531	0.90073	1.4563	1.00262	0.779896	1.28894	1.06092	0.822974	1.36766	0.892217	0.681509	1.16807	0.262334		0.381174	0.932809	0.855728	1.01683	0.113968		0.273243	0.884461	0.756857	1.03358	0.122469
Aspartic acid	1	Ref	0.89847	0.698406	1.15584	0.960536	0.749454	1.23107	0.893359	0.694298	1.14949	0.81444	0.625931	1.05972	0.14112		0.613756	0.917701	0.842957	0.999073	0.0475513		0.456237	0.869732	0.750759	1.00756	0.0629391
Cystine	1	Ref	1.15129	0.891333	1.48707	1.26858	0.975137	1.65033	1.12483	0.854344	1.48096	1.10968	0.837629	1.47009	0.693702		0.0896036	0.999015	0.914081	1.09184	0.982655		0.0643959	0.98519	0.8482	1.1443	0.845135
Glutamic acid	1	Ref	0.986405	0.773056	1.25863	1.06384	0.831489	1.36113	1.03826	0.804647	1.33969	0.92868	0.708085	1.218	0.682969		1.31969	0.985518	0.903257	1.07527	0.742874		1.03462	0.965423	0.837222	1.11325	0.628336
Glycine	1	Ref	1.02032	0.795943	1.30795	0.996317	0.770759	1.28788	1.11111	0.857951	1.43897	0.921783	0.697632	1.21795	0.652963		0.314779	0.941256	0.859885	1.03033	0.189416		0.217112	0.896327	0.757914	1.06002	0.200927
Proline	1	Ref	1.01421	0.796158	1.29198	1.06244	0.829196	1.3613	1.02311	0.787892	1.32856	1.08455	0.828123	1.42038	0.572747		0.53651	0.999461	0.915371	1.09128	0.990406		0.396734	0.983622	0.862012	1.12239	0.806265
Serine	1	Ref	1.01361	0.793735	1.2944	1.05926	0.82877	1.35385	0.989321	0.76948	1.27197	0.916124	0.706857	1.18734	0.444813		0.320681	0.963865	0.887471	1.04684	0.382367		0.242715	0.939712	0.824137	1.0715	0.35307
Tyrosine	1	Ref	0.857968	0.670067	1.09856	0.953304	0.749098	1.21318	0.940163	0.736498	1.20015	0.874549	0.679095	1.12626	0.486605		0.270425	0.954305	0.878444	1.03672	0.268418		0.197117	0.915694	0.806493	1.03968	0.174033
Sum of non-essential amino acids	1	Ref	0.913595	0.713064	1.17052	1.03755	0.81275	1.32452	0.948547	0.737032	1.22076	0.899582	0.692259	1.169	0.503234		3.84629	0.958305	0.880371	1.04314	0.325077		2.88201	0.921523	0.7984	1.06363	0.264036
1 All analyses were stratified for centre and age at entry (<50, 50-54, 55-59, 60-64, 65-69 and >=70 years) and adjusted for smoking (never, former, current, unknown), education (no degree, degree and unknown), diabetes at recruitment (no, yes, unknown), physical activity (inactive, moderately inactive, moderately active and active, unknown), height (<170, 170-174, 175-179, >=180 cm and unknown),…
2 For animal protein, protein from eggs and plant protein data were missing for the recruitment centre Umeå, Sweden. There was a total of 116,959 men in the analyses for these exposures, including 3,228 low-intermediage grade and 645 high grade cases.
3 For all tests: p<0.05 marked in red and tests remaining significant after correcting for multiple testing, p<0.0056, marked in bold. ptrend was calculated by rescoring the fifths with their median values, and p for 1SD increment is for the corresponding HR and 95% CI.

## Sheet: Supplementary_Table_6
Supplementary Table 6. Risk of prostate cancer by stage for intakes of proteins and amino acids in 128,460 male EPIC participants1,2
Localised, ncase2=2606
Intakes	Fifths of observed intakes, g/1000 kcal																1SD increment, g/1000 kcal
	1		2			3			4			5			Ptrend3		Observed intakes						Calibrated intakes
	HR		HR	LL	UL	HR	LL	UL	HR	LL	UL	HR	LL	UL			SD	HR	LL	UL	p3		SD	HR	LL	UL	p3
Protein from food groups
Total protein	1	Ref	1.02421	0.909192	1.15378	0.95366	0.838779	1.08428	1.13092	0.991613	1.28979	1.02365	0.886775	1.18164	0.485142		7.2984	1.02571	0.978955	1.07471	0.286191		5.061	1.03046	0.959834	1.10628	0.407513
Animal protein	1	Ref	0.881977	0.75964	1.02402	0.865209	0.742306	1.00846	1.00958	0.867541	1.17488	0.959008	0.819325	1.12251	0.719576		8.30484	1.01448	0.961571	1.0703	0.598889		6.39348	1.01936	0.931807	1.11514	0.675597
Protein from meat	1	Ref	1.17784	1.04161	1.33189	1.14005	0.997644	1.30279	1.15672	1.00592	1.33013	1.14119	0.98799	1.31815	0.172305		6.55702	1.02681	0.978767	1.07722	0.279156		4.46425	1.02695	0.958325	1.10048	0.451115
Protein from fish	1	Ref	1.0265	0.897739	1.17373	1.04621	0.911716	1.20054	1.03092	0.891768	1.19179	1.0297	0.883518	1.20007	0.843328		3.01735	1.00469	0.961426	1.0499	0.835004		2.43999	1.02097	0.956948	1.08928	0.529917
Protein from dairy products	1	Ref	1.11199	0.981811	1.25943	1.19627	1.05424	1.35745	1.06121	0.929954	1.21099	1.07009	0.937082	1.22197	0.737403		4.49366	1.00064	0.960477	1.04248	0.975709		2.6211	1.00419	0.960291	1.05009	0.854689
Protein from milk	1	Ref	0.984663	0.866931	1.11838	1.01099	0.887708	1.15139	1.0005	0.874874	1.14418	0.996583	0.867747	1.14455	0.972989		3.41987	1.01102	0.969527	1.05428	0.608357		2.16102	1.01854	0.976016	1.06292	0.398475
Protein from yogurt	1	Ref	1.01024	0.86265	1.18307	1.06782	0.934271	1.22045	1.03888	0.912761	1.18243	1.12315	0.989559	1.27477	0.0628246		1.40484	1.01692	0.982602	1.05244	0.338108		0.772278	1.01411	0.975544	1.0542	0.478724
Protein from cheese	1	Ref	0.980101	0.866963	1.108	1.02625	0.906913	1.1613	1.00045	0.88064	1.13655	0.982716	0.859771	1.12324	0.850179		2.85569	0.981026	0.937748	1.0263	0.405314		1.5422	0.981578	0.927286	1.03905	0.52186
Protein from eggs	1	Ref	0.979168	0.846849	1.13216	1.0662	0.923885	1.23045	1.01066	0.875266	1.167	1.01641	0.87975	1.17431	0.815392		0.957826	0.994617	0.951969	1.03918	0.809265		0.577097	0.996759	0.942902	1.05369	0.908812
Plant protein	1	Ref	1.03354	0.904761	1.18066	0.964457	0.83863	1.10916	1.1366	0.985284	1.31114	1.06389	0.900317	1.25719	0.262553		3.90705	1.01846	0.955608	1.08545	0.573543		3.02491	1.0291	0.930953	1.13759	0.574873
Amino acids
Essential amino acids
Histidine	1	Ref	1.04956	0.923346	1.19302	1.00407	0.88043	1.14508	1.13687	0.995983	1.29769	1.0841	0.942081	1.24753	0.145045		0.212478	1.03007	0.983347	1.07901	0.210977		0.161101	1.04074	0.956161	1.1328	0.355802
Isoleucine	1	Ref	1.03592	0.910998	1.17797	1.04865	0.920327	1.19486	1.11568	0.975973	1.27538	1.11711	0.970182	1.28628	0.0749945		0.32309	1.04061	0.993649	1.08978	0.0911197		0.252885	1.06521	0.981259	1.15635	0.13148
Leucine	1	Ref	0.989767	0.869135	1.12714	1.06591	0.9367	1.21294	1.07426	0.940772	1.22669	1.07134	0.932284	1.23114	0.18154		0.564853	1.03569	0.989755	1.08377	0.129747		0.425944	1.05613	0.977779	1.14077	0.164951
Lysine	1	Ref	1.00596	0.88489	1.14359	1.03893	0.911828	1.18374	1.08511	0.948354	1.24158	1.08634	0.942676	1.2519	0.149533		0.584612	1.03384	0.986189	1.0838	0.166858		0.455596	1.0477	0.962341	1.14063	0.282535
Methionine	1	Ref	1.05754	0.930724	1.20164	1.02012	0.894832	1.16295	1.14422	1.002	1.30663	1.10585	0.960564	1.2731	0.095773		0.180597	1.03738	0.989602	1.08746	0.127146		0.133847	1.05512	0.9739	1.14311	0.189239
Phenylalanine	1	Ref	1.08612	0.952022	1.23912	1.13014	0.990638	1.28927	1.10452	0.964933	1.26431	1.1198	0.972998	1.28874	0.153146		0.299987	1.03508	0.98939	1.08287	0.134435		0.227985	1.05821	0.980817	1.1417	0.144269
Threonine	1	Ref	0.982439	0.864719	1.11619	1.05231	0.925398	1.19662	1.07454	0.940371	1.22784	1.07695	0.935281	1.24007	0.157081		0.283746	1.03787	0.990751	1.08723	0.116883		0.220621	1.05601	0.972085	1.14718	0.197097
Tryptophan	1	Ref	1.02896	0.905307	1.1695	1.05724	0.930577	1.20113	1.0683	0.937691	1.2171	1.03659	0.901413	1.19203	0.513277		0.0775878	1.03083	0.985372	1.07839	0.186963		0.0582595	1.04917	0.970063	1.13474	0.230099
Valine	1	Ref	0.986605	0.864992	1.12532	1.05194	0.923278	1.19854	1.09641	0.960661	1.25135	1.0863	0.947331	1.24566	0.0940079		0.375982	1.03512	0.990256	1.08202	0.126798		0.282428	1.05606	0.981182	1.13664	0.146048
Sum of essential amino acid	1	Ref	0.957888	0.841304	1.09063	1.03015	0.904995	1.17262	1.09149	0.956443	1.24559	1.06526	0.926712	1.22453	0.119215		2.86396	1.03589	0.989459	1.0845	0.131801		2.19266	1.05554	0.974447	1.14338	0.185076
Non-essential amino acids
Alanine	1	Ref	1.06213	0.936228	1.20497	1.02425	0.897552	1.16884	1.12172	0.978294	1.28618	1.11974	0.967311	1.2962	0.108698		0.360056	1.03989	0.990361	1.09189	0.116203		0.266801	1.04676	0.958246	1.14344	0.310695
Arginine	1	Ref	1.02413	0.906042	1.15761	0.979203	0.86018	1.1147	1.0845	0.947994	1.24065	1.10386	0.957259	1.27292	0.129536		0.381174	1.03222	0.984292	1.08248	0.191126		0.273243	1.03313	0.947958	1.12595	0.457811
Aspartic acid	1	Ref	0.980623	0.862442	1.115	0.965108	0.846543	1.10028	1.08024	0.946094	1.23341	1.04431	0.905941	1.20382	0.284679		0.613756	1.02657	0.980024	1.07532	0.26804		0.456237	1.03011	0.951189	1.11557	0.465764
Cystine	1	Ref	1.12923	0.977153	1.30498	1.14231	0.986849	1.32225	1.13322	0.97678	1.31471	1.16809	1.00305	1.36028	0.101628		0.0896036	1.04612	0.997789	1.09678	0.061728		0.0643959	1.07548	0.989998	1.16835	0.0850541
Glutamic acid	1	Ref	1.03276	0.905691	1.17765	1.05592	0.925041	1.20532	1.10105	0.961214	1.26124	1.06328	0.918673	1.23066	0.280757		1.31969	1.03516	0.987026	1.08564	0.154901		1.03462	1.06629	0.984272	1.15514	0.116007
Glycine	1	Ref	1.0653	0.938373	1.20938	1.04171	0.911987	1.18989	1.12592	0.980574	1.29282	1.15807	0.999067	1.34238	0.0435268		0.314779	1.03754	0.987567	1.09003	0.143412		0.217112	1.03575	0.947658	1.13204	0.438608
Proline	1	Ref	1.04079	0.912728	1.18682	1.10938	0.971004	1.26747	1.1637	1.01418	1.33525	1.06172	0.917108	1.22914	0.251122		0.53651	1.02744	0.980887	1.0762	0.252531		0.396734	1.04815	0.974341	1.12755	0.206854
Serine	1	Ref	1.10131	0.965783	1.25585	1.09016	0.954755	1.24477	1.1167	0.975918	1.27778	1.14022	0.991517	1.31123	0.0922167		0.320681	1.03717	0.991706	1.08472	0.110535		0.242715	1.06132	0.986876	1.14137	0.108736
Tyrosine	1	Ref	1.02969	0.905806	1.17052	1.06666	0.938313	1.21256	1.07658	0.943942	1.22786	1.0916	0.952292	1.25129	0.169348		0.270425	1.03141	0.986598	1.07826	0.172368		0.197117	1.04891	0.976495	1.1267	0.190777
Sum of non-essential amino acids	1	Ref	1.05831	0.929257	1.20529	1.10728	0.971986	1.2614	1.03957	0.907885	1.19036	1.12216	0.973386	1.29368	0.186253		3.84629	1.03566	0.988547	1.08503	0.140193		2.88201	1.05703	0.975881	1.14492	0.173546
Advanced, ncase2=1368
Intakes	Fifths of observed intakes, g/1000 kcal																1SD increment, g/1000 kcal
	1		2			3			4			5			Ptrend3		Observed intakes						Calibrated intakes
	HR		HR	LL	UL	HR	LL	UL	HR	LL	UL	HR	LL	UL			SD	HR	LL	UL	p3		SD	HR	LL	UL	p3
Protein from food groups
Total protein	1	Ref	0.92343	0.77499	1.1003	0.958683	0.805094	1.14157	0.832644	0.693077	1.00032	0.893083	0.738811	1.07957	0.166863		7.2984	0.967421	0.908462	1.03021	0.301889		5.061	0.945315	0.858748	1.04061	0.251109
Animal protein	1	Ref	1.02856	0.849506	1.24535	0.935132	0.768362	1.1381	0.906024	0.742428	1.10567	0.971276	0.794181	1.18786	0.529615		8.30484	0.969228	0.906146	1.0367	0.362679		6.39348	0.944622	0.845702	1.05511	0.312772
Protein from meat	1	Ref	0.963082	0.799145	1.16065	0.943327	0.779761	1.1412	0.930988	0.766728	1.13044	0.884193	0.724202	1.07953	0.208039		6.55702	0.954676	0.894246	1.01919	0.164457		4.46425	0.926894	0.844096	1.01781	0.111806
Protein from fish	1	Ref	1.17769	0.962811	1.44053	1.2219	0.997694	1.49649	1.03311	0.837875	1.27383	1.10247	0.887405	1.36966	0.789066		3.01735	1.01819	0.953304	1.0875	0.591499		2.43999	1.04499	0.949711	1.14984	0.366942
Protein from dairy products	1	Ref	0.992036	0.833772	1.18034	1.03299	0.868079	1.22922	1.03162	0.865514	1.22961	1.05524	0.885091	1.2581	0.465808		4.49366	1.00458	0.950352	1.0619	0.871795		2.6211	0.994102	0.939336	1.05206	0.837873
Protein from milk	1	Ref	1.04039	0.874673	1.23751	0.954272	0.795029	1.14541	0.929186	0.769693	1.12173	1.00303	0.834189	1.20603	0.821135		3.41987	0.999546	0.945871	1.05627	0.987135		2.16102	1.00037	0.94658	1.05722	0.989547
Protein from yogurt	1	Ref	1.12016	0.917719	1.36726	1.154	0.95791	1.39023	1.09548	0.906842	1.32337	1.07729	0.894031	1.29812	0.887067		1.40484	0.972729	0.920096	1.02837	0.329961		0.772278	0.982384	0.930044	1.03767	0.524617
Protein from cheese	1	Ref	1.08526	0.910327	1.2938	1.13253	0.948676	1.35202	1.13145	0.942616	1.35811	1.15401	0.954996	1.3945	0.180662		2.85569	1.01881	0.957665	1.08385	0.555149		1.5422	1.00619	0.937579	1.07982	0.864024
Protein from eggs	1	Ref	1.09932	0.919086	1.31491	0.97015	0.806123	1.16755	0.994416	0.82665	1.19623	0.905749	0.748709	1.09573	0.0978438		0.957826	0.991306	0.936047	1.04983	0.765399		0.577097	1.01909	0.9452	1.09877	0.622365
Plant protein	1	Ref	1.02273	0.873566	1.19737	1.02109	0.863458	1.2075	0.981559	0.814792	1.18246	1.0445	0.839069	1.30024	0.837632		3.90705	0.982725	0.907303	1.06442	0.668854		3.02491	0.988663	0.882065	1.10814	0.844707
Amino acids
Essential amino acids
Histidine	1	Ref	0.936195	0.780774	1.12255	0.975687	0.813826	1.16974	0.983909	0.819244	1.18167	0.915975	0.757519	1.10758	0.504613		0.212478	0.975009	0.91596	1.03786	0.427203		0.161101	0.946552	0.846957	1.05786	0.332856
Isoleucine	1	Ref	0.901198	0.750139	1.08268	1.0013	0.836297	1.19885	0.967675	0.805261	1.16285	0.928665	0.768614	1.12204	0.64158		0.32309	0.976797	0.91808	1.03927	0.457962		0.252885	0.953863	0.858929	1.05929	0.377175
Leucine	1	Ref	0.944931	0.78614	1.1358	0.996762	0.830388	1.19647	1.04308	0.868731	1.25242	0.957854	0.793078	1.15687	0.925052		0.564853	0.979507	0.921568	1.04109	0.505679		0.425944	0.95918	0.869348	1.0583	0.406166
Lysine	1	Ref	0.964099	0.803232	1.15718	0.968721	0.806273	1.1639	0.976087	0.810143	1.17602	0.94907	0.782905	1.1505	0.667375		0.584612	0.975606	0.915507	1.03965	0.446471		0.455596	0.950256	0.850055	1.06227	0.369472
Methionine	1	Ref	0.993561	0.824289	1.19759	1.05766	0.878782	1.27295	0.99856	0.826748	1.20608	0.972807	0.802021	1.17996	0.721637		0.180597	0.976176	0.916573	1.03966	0.453179		0.133847	0.956327	0.86207	1.06089	0.398956
Phenylalanine	1	Ref	0.954161	0.793574	1.14724	1.05358	0.878424	1.26366	1.09841	0.915452	1.31794	0.961035	0.795287	1.16133	0.985545		0.299987	0.980697	0.923234	1.04174	0.526915		0.227985	0.963792	0.875936	1.06046	0.44951
Threonine	1	Ref	0.894009	0.745471	1.07214	0.942925	0.786916	1.12986	0.945786	0.787577	1.13577	0.913902	0.756894	1.10348	0.55335		0.283746	0.971813	0.913347	1.03402	0.366429		0.220621	0.950506	0.853445	1.05861	0.355671
Tryptophan	1	Ref	0.901661	0.753287	1.07926	1.03512	0.86892	1.23311	0.932993	0.779096	1.11729	0.917204	0.762321	1.10356	0.456006		0.0775878	0.976848	0.919703	1.03754	0.446295		0.0582595	0.957032	0.866013	1.05762	0.389059
Valine	1	Ref	0.875467	0.728002	1.0528	1.01873	0.852112	1.21793	0.957624	0.798265	1.14879	0.946392	0.786784	1.13838	0.841722		0.375982	0.978468	0.921417	1.03905	0.477607		0.282428	0.957363	0.871863	1.05125	0.361293
Sum of essential amino acid	1	Ref	0.979296	0.815178	1.17646	1.01385	0.84406	1.2178	1.03956	0.864517	1.25005	0.974192	0.805732	1.17787	0.925264		2.86396	0.976913	0.918579	1.03895	0.457137		2.19266	0.954423	0.861094	1.05787	0.374265
Non-essential amino acids
Alanine	1	Ref	0.959456	0.796105	1.15632	0.948683	0.785579	1.14565	0.972063	0.802972	1.17676	0.933259	0.764912	1.13866	0.574725		0.360056	0.968732	0.907678	1.03389	0.338846		0.266801	0.952346	0.843592	1.07512	0.429983
Arginine	1	Ref	1.0617	0.884749	1.27405	1.00741	0.837663	1.21155	1.03894	0.86162	1.25276	0.978612	0.805052	1.18959	0.692494		0.381174	0.971565	0.91205	1.03496	0.371092		0.273243	0.959037	0.853331	1.07784	0.482702
Aspartic acid	1	Ref	0.864977	0.717666	1.04253	0.95246	0.793397	1.14341	0.99366	0.827181	1.19364	0.905166	0.747196	1.09653	0.661235		0.613756	0.967221	0.908877	1.02931	0.293775		0.456237	0.951151	0.854674	1.05852	0.358735
Cystine	1	Ref	0.98637	0.811915	1.19831	1.04308	0.854652	1.27306	1.11649	0.915014	1.36234	1.05895	0.863275	1.29898	0.396652		0.0896036	0.979349	0.917353	1.04553	0.531696		0.0643959	0.970399	0.87006	1.08231	0.589484
Glutamic acid	1	Ref	0.827884	0.685469	0.999888	1.06358	0.887284	1.27492	1.00872	0.836556	1.21631	0.953089	0.784549	1.15784	0.834472		1.31969	0.992546	0.931867	1.05718	0.81619		1.03462	0.981952	0.888954	1.08468	0.719772
Glycine	1	Ref	1.12928	0.932894	1.367	1.03243	0.847942	1.25705	1.08297	0.887566	1.32139	1.09365	0.890016	1.34388	0.567679		0.314779	0.981287	0.919279	1.04748	0.570565		0.217112	0.974759	0.860113	1.10469	0.688828
Proline	1	Ref	0.836517	0.692544	1.01042	1.07509	0.896642	1.28905	0.994651	0.823026	1.20207	0.951271	0.780655	1.15918	0.899034		0.53651	0.995896	0.934452	1.06138	0.899291		0.396734	0.982087	0.896772	1.07552	0.696661
Serine	1	Ref	0.872732	0.724558	1.05121	1.04803	0.875472	1.25461	1.02673	0.855946	1.23158	0.941316	0.780991	1.13455	0.942714		0.320681	0.982197	0.925246	1.04265	0.555574		0.242715	0.966991	0.882061	1.0601	0.474215
Tyrosine	1	Ref	0.840519	0.69851	1.0114	0.950368	0.794454	1.13688	0.958039	0.800141	1.1471	0.925966	0.770456	1.11287	0.862997		0.270425	0.983606	0.926301	1.04446	0.589377		0.197117	0.96172	0.879179	1.05201	0.393916
Sum of non-essential amino acids	1	Ref	0.924559	0.768023	1.113	0.971827	0.807545	1.16953	1.02696	0.853399	1.23581	0.963434	0.795904	1.16623	0.97713		3.84629	0.981772	0.92288	1.04442	0.559992		2.88201	0.967027	0.872658	1.0716	0.522189
1 All analyses were stratified for centre and age at entry (<50, 50-54, 55-59, 60-64, 65-69 and >=70 years) and adjusted for smoking (never, former, current, unknown), education (no degree, degree and unknown), diabetes at recruitment (no, yes, unknown), physical activity (inactive, moderately inactive, moderately active and active, unknown), height (<170, 170-174, 175-179, >=180 cm and unknown),…
2 For animal protein, protein from eggs and plant protein data were missing for the recruitment centre Umeå, Sweden. There was a total of 116,418 men in the analyses for these exposures, including 2,050 low-intermediate grade and 1,282 high grade cases.
3 For all tests: p<0.05 marked in red and tests remaining significant after correcting for multiple testing, p<0.0056, marked in bold. ptrend was calculated by rescoring the fifths with their median values, and p for 1SD increment is for the corresponding HR and 95% CI.

## Sheet: Supplementary_Table_7
Supplementary Table 7. Risk of prostate cancer by follow-up time for intakes of proteins and amino acids in 131,425 male EPIC participants1,2
Less than 5 years, ncase2=982
Intakes	Fifths of observed intakes, g/1000 kcal																1SD increment, g/1000 kcal
	1		2			3			4			5			Ptrend3		Observed intakes						Calibrated intakes
	HR		HR	LL	UL	HR	LL	UL	HR	LL	UL	HR	LL	UL			SD	HR	LL	UL	p3		SD	HR	LL	UL	p3
Protein from food groups
Total protein	1	Ref	1.01552	0.840904	1.2264	0.923762	0.756288	1.12832	0.981458	0.795953	1.2102	1.02307	0.819256	1.2776	0.956689		7.2984	0.995686	0.92523	1.07151	0.908069		5.061	0.991425	0.886856	1.10832	0.879634
Animal protein	1	Ref	0.995231	0.810147	1.2226	1.01189	0.818728	1.25062	1.07952	0.86868	1.34154	0.939927	0.742529	1.1898	0.844179		8.30484	0.997297	0.92272	1.0779	0.945573		6.39348	0.976269	0.865358	1.10139	0.696284
Protein from meat	1	Ref	1.0367	0.855532	1.25623	0.947674	0.770475	1.16563	0.977761	0.787259	1.21436	0.899604	0.713743	1.13386	0.307304		6.55702	0.972634	0.900627	1.0504	0.479541		4.46425	0.967851	0.875412	1.07005	0.523468
Protein from fish	1	Ref	1.01779	0.811235	1.27694	1.02899	0.822716	1.28698	1.17004	0.936609	1.46166	1.07529	0.849751	1.3607	0.42524		3.01735	1.00822	0.937227	1.08459	0.826106		2.43999	1.03583	0.923395	1.16196	0.548179
Protein from dairy products	1	Ref	0.924592	0.742796	1.15088	1.12052	0.907969	1.38282	1.07967	0.871903	1.33694	1.16819	0.944028	1.44558	0.0544239		4.49366	1.04651	0.979975	1.11756	0.174971		2.6211	1.06647	0.994089	1.14412	0.0727139
Protein from milk	1	Ref	1.03619	0.841794	1.27547	1.02941	0.831294	1.27474	0.989664	0.797729	1.22778	1.03059	0.828777	1.28154	0.919766		3.41987	1.03233	0.965072	1.10427	0.354623		2.16102	1.04291	0.972755	1.11812	0.237011
Protein from yogurt	1	Ref	0.764209	0.592334	0.985957	0.930443	0.752635	1.15026	1.0779	0.886599	1.31048	1.00135	0.823484	1.21764	0.26578		1.40484	1.02386	0.962213	1.08946	0.456697		0.772278	1.02489	0.961483	1.09248	0.450532
Protein from cheese	1	Ref	0.98898	0.806969	1.21204	1.01314	0.82551	1.24341	1.13574	0.924462	1.39531	0.989166	0.787971	1.24173	0.77325		2.85569	0.988464	0.917097	1.06539	0.761543		1.5422	0.980772	0.896995	1.07237	0.669976
Protein from eggs	1	Ref	1.08397	0.889773	1.32054	1.02837	0.836883	1.26368	0.996582	0.811033	1.22458	0.996271	0.802478	1.23686	0.681632		0.957826	0.979579	0.912567	1.05151	0.568219		0.577097	1.00195	0.919954	1.09126	0.964301
Plant protein	1	Ref	0.848094	0.700117	1.02735	0.834868	0.681628	1.02256	0.969921	0.787955	1.19391	0.839013	0.653157	1.07775	0.359705		3.90705	0.966025	0.884358	1.05523	0.443078		3.02491	0.956234	0.841524	1.08658	0.49246
Amino acids
Essential amino acids
Histidine	1	Ref	1.04858	0.856777	1.28333	1.01699	0.823756	1.25554	1.09172	0.882583	1.35041	1.06834	0.855826	1.33362	0.511505		0.212478	1.00766	0.937189	1.08343	0.836599		0.161101	0.98284	0.862607	1.11983	0.794875
Isoleucine	1	Ref	1.00202	0.818484	1.22671	1.10249	0.898786	1.35236	1.10776	0.8959	1.36973	1.11224	0.89072	1.38884	0.242034		0.32309	1.01949	0.947985	1.0964	0.602839		0.252885	1.0188	0.895919	1.15855	0.776352
Leucine	1	Ref	1.01646	0.828383	1.24724	1.14898	0.936205	1.41012	1.11752	0.903029	1.38296	1.10496	0.885391	1.37899	0.276418		0.564853	1.02094	0.950349	1.09677	0.570836		0.425944	1.02099	0.904267	1.15279	0.737329
Lysine	1	Ref	0.934601	0.759384	1.15025	1.12513	0.9166	1.38109	1.05049	0.847311	1.30239	1.03564	0.82725	1.29652	0.547409		0.584612	1.02168	0.949412	1.09946	0.566578		0.455596	1.00953	0.885877	1.15045	0.886833
Methionine	1	Ref	1.06213	0.860664	1.31076	1.18994	0.964705	1.46775	1.12464	0.904545	1.39828	1.13641	0.906666	1.42437	0.261919		0.180597	1.01616	0.944362	1.09342	0.668033		0.133847	1.0047	0.888003	1.13674	0.940627
Phenylalanine	1	Ref	0.916624	0.749315	1.12129	1.0212	0.833832	1.25066	1.04102	0.844487	1.2833	1.01756	0.81787	1.266	0.574665		0.299987	1.01346	0.943632	1.08845	0.713594		0.227985	1.01847	0.90245	1.1494	0.766815
Threonine	1	Ref	0.983767	0.802966	1.20528	1.05081	0.855287	1.29103	1.0737	0.868254	1.32777	1.06552	0.853613	1.33004	0.430199		0.283746	1.01778	0.946649	1.09426	0.633509		0.220621	1.01198	0.889552	1.15125	0.856372
Tryptophan	1	Ref	0.996333	0.814571	1.21865	1.02063	0.832548	1.2512	1.03067	0.836561	1.26981	0.991416	0.796023	1.23477	0.968086		0.0775878	1.00583	0.937048	1.07965	0.872305		0.0582595	1.00323	0.887838	1.13363	0.958709
Valine	1	Ref	0.997059	0.813962	1.22134	1.09582	0.892982	1.34473	1.03619	0.83748	1.28205	1.09482	0.881514	1.35975	0.381292		0.375982	1.02437	0.95473	1.0991	0.502626		0.282428	1.03193	0.918656	1.15917	0.596234
Sum of essential amino acid	1	Ref	1.0091	0.820171	1.24154	1.18152	0.961207	1.45233	1.17271	0.947161	1.45196	1.14095	0.913182	1.42554	0.133448		2.86396	1.01879	0.948037	1.09481	0.612279		2.19266	1.01447	0.895305	1.14951	0.821675
Non-essential amino acids
Alanine	1	Ref	0.919339	0.748223	1.12959	1.08685	0.886239	1.33286	1.05943	0.855963	1.31126	1.00669	0.799612	1.2674	0.636676		0.360056	1.00102	0.927854	1.07996	0.978968		0.266801	0.978394	0.851295	1.12447	0.758343
Arginine	1	Ref	0.935773	0.767164	1.14144	0.949836	0.776014	1.16259	1.06959	0.870496	1.31423	0.962155	0.768703	1.20429	0.889372		0.381174	0.992918	0.922154	1.06911	0.850555		0.273243	0.96721	0.844745	1.10743	0.629327
Aspartic acid	1	Ref	1.05175	0.857464	1.29006	1.05958	0.859564	1.30613	1.16764	0.944891	1.4429	1.09298	0.872533	1.36912	0.319724		0.613756	1.00581	0.935453	1.08147	0.875484		0.456237	1.00504	0.885326	1.14094	0.938075
Cystine	1	Ref	1.06134	0.865123	1.30207	0.964253	0.773898	1.20143	1.01905	0.814757	1.27458	1.07572	0.851098	1.35961	0.651752		0.0896036	0.98372	0.909672	1.06379	0.680997		0.0643959	0.967524	0.844329	1.10869	0.634713
Glutamic acid	1	Ref	0.891128	0.72795	1.09088	0.93766	0.762529	1.15301	1.035	0.837979	1.27835	0.937664	0.745385	1.17954	0.994105		1.31969	1.00811	0.93528	1.08662	0.83272		1.03462	1.0171	0.894365	1.15667	0.796125
Glycine	1	Ref	0.933114	0.761966	1.1427	0.940742	0.764596	1.15747	0.995095	0.803595	1.23223	0.97519	0.773642	1.22925	0.980971		0.314779	0.986047	0.912503	1.06552	0.722368		0.217112	0.962837	0.833629	1.11207	0.606477
Proline	1	Ref	1.0006	0.815806	1.22725	1.03008	0.836549	1.26839	1.022	0.820627	1.27278	1.0281	0.81453	1.29766	0.780373		0.53651	1.01654	0.942596	1.09629	0.670287		0.396734	1.03305	0.918116	1.16237	0.589002
Serine	1	Ref	0.94255	0.766978	1.15831	1.15652	0.944315	1.4164	1.07242	0.866925	1.32661	1.07146	0.860116	1.33473	0.335641		0.320681	1.01847	0.948754	1.09331	0.612944		0.242715	1.02965	0.916197	1.15714	0.623771
Tyrosine	1	Ref	0.883304	0.71687	1.08838	1.08812	0.887627	1.33389	0.981265	0.792326	1.21526	1.13416	0.915616	1.40487	0.140027		0.270425	1.02477	0.955108	1.09952	0.495717		0.197117	1.02806	0.91915	1.14988	0.628115
Sum of non-essential amino acids	1	Ref	1.04589	0.856342	1.2774	0.96964	0.786179	1.19591	1.06907	0.864193	1.32252	1.06161	0.848936	1.32756	0.586527		3.84629	1.00721	0.936379	1.08339	0.846974		2.88201	1.00283	0.883148	1.13874	0.965199
5 year or more, ncase2=5957
Intakes	Fifths of observed intakes, g/1000 kcal																1SD increment, g/1000 kcal
	1		2			3			4			5			Ptrend3		Observed intakes						Calibrated intakes
	HR		HR	LL	UL	HR	LL	UL	HR	LL	UL	HR	LL	UL			SD	HR	LL	UL	p3		SD	HR	LL	UL	p3
Protein from food groups
Total protein	1	Ref	0.976125	0.898846	1.06005	0.99867	0.918236	1.08615	0.997845	0.914535	1.08874	0.977482	0.890863	1.07252	0.777891		7.2984	1.00438	0.974238	1.03545	0.778618		5.061	0.999654	0.953425	1.04812	0.988574
Animal protein	1	Ref	0.961517	0.875751	1.05568	0.948725	0.863067	1.04288	0.985265	0.895462	1.08407	0.981878	0.889762	1.08353	0.989171		8.30484	1.00275	0.970414	1.03617	0.869511		6.39348	1.00304	0.951326	1.05757	0.910432
Protein from meat	1	Ref	1.08833	0.999919	1.18456	1.09137	0.999042	1.19223	1.0489	0.956342	1.1504	1.01862	0.925541	1.12106	0.804527		6.55702	0.989502	0.95871	1.02128	0.512928		4.46425	0.974351	0.930431	1.02035	0.269545
Protein from fish	1	Ref	1.03258	0.938984	1.13551	1.12331	1.02277	1.23373	1.02744	0.933343	1.13103	1.04736	0.948488	1.15655	0.870217		3.01735	1.011	0.981868	1.04099	0.463403		2.43999	1.02443	0.980752	1.07005	0.277616
Protein from dairy products	1	Ref	1.08929	1.00012	1.18642	1.14477	1.05132	1.24654	1.09372	1.00306	1.19256	1.08982	0.999112	1.18877	0.172248		4.49366	1.01205	0.985496	1.03931	0.377357		2.6211	1.00659	0.977827	1.03619	0.657136
Protein from milk	1	Ref	1.01381	0.929949	1.10524	1.02599	0.940453	1.1193	1.02457	0.938234	1.11884	1.04654	0.957067	1.14438	0.326305		3.41987	1.01383	0.987102	1.04128	0.313686		2.16102	1.01287	0.985544	1.04095	0.359498
Protein from yogurt	1	Ref	1.09224	0.989277	1.20591	1.18278	1.08452	1.28996	1.09632	1.00692	1.19366	1.1422	1.05153	1.24069	0.066884		1.40484	1.01064	0.985812	1.03609	0.404336		0.772278	1.01206	0.986462	1.03833	0.359013
Protein from cheese	1	Ref	1.0276	0.944477	1.11804	1.06015	0.974238	1.15365	1.0062	0.922443	1.09756	1.06127	0.971545	1.15928	0.327134		2.85569	1.00312	0.974977	1.03209	0.829889		1.5422	1.00213	0.967521	1.03798	0.905401
Protein from eggs	1	Ref	1.01725	0.931228	1.11121	1.03214	0.944406	1.12801	1.04333	0.955305	1.13947	0.997063	0.911225	1.09099	0.870695		0.957826	1.00005	0.972724	1.02815	0.997049		0.577097	1.01043	0.975829	1.04626	0.559429
Plant protein	1	Ref	1.04052	0.961522	1.126	1.03496	0.951662	1.12554	1.07847	0.985899	1.17972	1.04133	0.937758	1.15633	0.308702		3.90705	0.998385	0.961809	1.03635	0.932339		3.02491	1.00409	0.949989	1.06126	0.885273
Amino acids
Essential amino acids
Histidine	1	Ref	0.95141	0.870218	1.04018	0.979676	0.896223	1.0709	1.03199	0.944021	1.12815	0.995491	0.908444	1.09088	0.524921		0.212478	1.01216	0.98266	1.04254	0.423286		0.161101	1.0088	0.955369	1.06523	0.752232
Isoleucine	1	Ref	0.980479	0.897125	1.07158	1.03335	0.946204	1.12852	1.04741	0.958085	1.14507	1.02162	0.931946	1.11991	0.385601		0.32309	1.01626	0.986669	1.04673	0.28474		0.252885	1.01839	0.966432	1.07314	0.495225
Leucine	1	Ref	0.936124	0.856225	1.02348	1.0198	0.934191	1.11326	1.03712	0.949426	1.13292	1.00478	0.917759	1.10005	0.359505		0.564853	1.01808	0.988909	1.04811	0.227023		0.425944	1.02114	0.972154	1.0726	0.404204
Lysine	1	Ref	0.99116	0.905615	1.08479	0.978396	0.893464	1.0714	1.0395	0.948976	1.13866	1.0276	0.935883	1.1283	0.312695		0.584612	1.01466	0.984602	1.04564	0.342799		0.455596	1.0146	0.960791	1.07142	0.602152
Methionine	1	Ref	0.999499	0.913501	1.09359	0.996525	0.910547	1.09062	1.06606	0.974274	1.16649	1.01826	0.928102	1.11719	0.426854		0.180597	1.01793	0.987915	1.04886	0.244512		0.133847	1.01997	0.969307	1.07328	0.446851
Phenylalanine	1	Ref	1.00012	0.914869	1.09331	1.10857	1.01528	1.21043	1.10101	1.00737	1.20336	1.05996	0.967605	1.16113	0.0857399		0.299987	1.01969	0.990656	1.04958	0.185828		0.227985	1.02523	0.976977	1.07586	0.311092
Threonine	1	Ref	0.916278	0.838357	1.00144	1.00122	0.917182	1.09297	1.00622	0.920778	1.09959	0.981127	0.895294	1.07519	0.678958		0.283746	1.01227	0.982738	1.04269	0.419497		0.220621	1.012	0.959674	1.06718	0.659634
Tryptophan	1	Ref	0.985682	0.903559	1.07527	1.04616	0.960009	1.14004	1.03267	0.946649	1.1265	0.999118	0.91311	1.09323	0.787646		0.0775878	1.01259	0.983857	1.04217	0.39423		0.0582595	1.01402	0.96469	1.06586	0.584348
Valine	1	Ref	0.959581	0.877713	1.04908	1.02861	0.942144	1.12301	1.04409	0.955985	1.14032	1.03257	0.944144	1.12927	0.179775		0.375982	1.01705	0.988419	1.0465	0.245931		0.282428	1.01849	0.971886	1.06732	0.443311
Sum of essential amino acid	1	Ref	0.939771	0.859383	1.02768	0.998727	0.914135	1.09115	1.03788	0.94973	1.1342	1.01013	0.922274	1.10636	0.289782		2.86396	1.01626	0.986912	1.04649	0.280616		2.19266	1.01811	0.967423	1.07145	0.490943
Non-essential amino acids
Alanine	1	Ref	0.975395	0.892302	1.06623	0.956221	0.873503	1.04677	1.02236	0.933239	1.12	1.00133	0.910453	1.10129	0.624016		0.360056	1.00841	0.977673	1.04011	0.595981		0.266801	1.00031	0.943785	1.06022	0.991682
Arginine	1	Ref	1.00284	0.919918	1.09324	0.969442	0.887764	1.05864	1.01315	0.926641	1.10772	1.00168	0.912985	1.099	0.870266		0.381174	1.00496	0.975074	1.03575	0.748192		0.273243	0.994453	0.939859	1.05222	0.846896
Aspartic acid	1	Ref	0.934467	0.854612	1.02178	0.977837	0.895298	1.06799	0.992499	0.908217	1.0846	0.97856	0.892389	1.07305	0.880877		0.613756	1.00308	0.973815	1.03322	0.838836		0.456237	0.995962	0.945406	1.04922	0.879018
Cystine	1	Ref	1.0011	0.91435	1.09608	1.06644	0.972353	1.16962	1.07474	0.978411	1.18056	1.05812	0.960428	1.16574	0.138543		0.0896036	1.01987	0.988558	1.05217	0.216209		0.0643959	1.02448	0.970575	1.08138	0.380513
Glutamic acid	1	Ref	0.966889	0.885075	1.05627	1.04814	0.959567	1.14489	1.07178	0.979424	1.17285	1.03141	0.938859	1.13308	0.181568		1.31969	1.02287	0.992447	1.05422	0.142159		1.03462	1.03456	0.983412	1.08837	0.189055
Glycine	1	Ref	0.98955	0.904948	1.08206	0.963935	0.879861	1.05604	1.05593	0.963123	1.15767	1.01825	0.924594	1.12138	0.393868		0.314779	1.0011	0.970316	1.03285	0.945234		0.217112	0.983175	0.925716	1.0442	0.580772
Proline	1	Ref	0.962402	0.880211	1.05227	1.10503	1.01131	1.20743	1.121	1.02314	1.22822	1.0673	0.97048	1.17377	0.0276588		0.53651	1.02387	0.993581	1.05508	0.123647		0.396734	1.02916	0.982419	1.07812	0.225521
Serine	1	Ref	1.0109	0.924681	1.10515	1.07765	0.986254	1.17751	1.08037	0.988177	1.18116	1.07112	0.978214	1.17285	0.0752508		0.320681	1.02246	0.993622	1.05213	0.128118		0.242715	1.02935	0.982863	1.07803	0.219896
Tyrosine	1	Ref	0.98032	0.896673	1.07177	1.02576	0.939348	1.12011	1.03445	0.946846	1.13016	1.03227	0.943565	1.12932	0.281471		0.270425	1.01969	0.991085	1.04912	0.179223		0.197117	1.02168	0.97653	1.06891	0.352355
Sum of non-essential amino acids	1	Ref	0.96307	0.880863	1.05295	1.06864	0.978575	1.167	1.02241	0.934535	1.11855	1.02789	0.937373	1.12715	0.339927		3.84629	1.0164	0.986764	1.04693	0.281284		2.88201	1.02051	0.969508	1.0742	0.437643
1 All analyses were stratified for centre and age at entry (<50, 50-54, 55-59, 60-64, 65-69 and >=70 years) and adjusted for smoking (never, former, current, unknown), education (no degree, degree and unknown), diabetes at recruitment (no, yes, unknown), physical activity (inactive, moderately inactive, moderately active and active, unknown), height (<170, 170-174, 175-179, >=180 cm and unknown),…
2 For animal protein, protein from eggs and plant protein data were missing for the recruitment centre Umeå, Sweden. There was a total of 119,383 men in the analyses for these exposures, including 924 and 5,373 cases with follow-up time less than 5 years, and 5 years or more, respectively.
3 For all tests: p<0.05 marked in red and tests remaining significant after correcting for multiple testing, p<0.0056, marked in bold. ptrend was calculated by rescoring the fifths with their median values, and p for 1SD increment is for the corresponding HR and 95% CI.

## Sheet: Supplementary_Table_8
Supplementary Table 8. Comparison of different models for intakes of protein and risk of overall prostate cancer incidence in 131,425 male EPIC participants, including 6,939 cases1,2
Intakes	Fifths of observed intakes, g/1000 kcal																1SD increment, g/1000 kcal
	1		2			3			4			5			ptrend3		Observed intakes						Calibrated intakes
	HR		HR	LL	UL	HR	LL	UL	HR	LL	UL	HR	LL	UL			SD	HR	LL	UL	p3		SD	HR	LL	UL	p3
g/1000 kcals adjusted for energy (main analysis included for comparison)
Total protein	1	Ref	0.981882	0.910419	1.05895	0.987995	0.914457	1.06745	0.995923	0.918981	1.07931	0.983055	0.902426	1.07089	0.814123		7.2984	1.00299	0.97516	1.03161	0.835364		5.061	0.998535	0.955961	1.04301	0.947431
Animal protein	1	Ref	0.967201	0.888345	1.05306	0.959179	0.879824	1.04569	0.99961	0.915928	1.09094	0.978759	0.893931	1.07164	0.950576		8.30484	1.00175	0.971953	1.03247	0.909461		6.39348	0.998648	0.951411	1.04823	0.956374
Protein from meat	1	Ref	1.0793	0.998808	1.16627	1.06819	0.984879	1.15854	1.03614	0.951809	1.12795	0.999536	0.914992	1.09189	0.539031		6.55702	0.987032	0.958593	1.01632	0.381563		4.46425	0.973524	0.933567	1.01519	0.209529
Protein from fish	1	Ref	1.03048	0.944032	1.12485	1.10933	1.01748	1.20948	1.04746	0.959031	1.14404	1.05164	0.959823	1.15225	0.65137		3.01735	1.01044	0.98339	1.03824	0.453131		2.43999	1.02564	0.984703	1.06827	0.223172
Protein from dairy products	1	Ref	1.06542	0.983936	1.15366	1.14088	1.05429	1.23459	1.0915	1.00738	1.18263	1.10082	1.01572	1.19304	0.048192		4.49366	1.01663	0.99189	1.042	0.189445		2.6211	1.01472	0.987882	1.04229	0.285261
Protein from milk	1	Ref	1.01673	0.938832	1.1011	1.02624	0.94679	1.11236	1.01944	0.939688	1.10596	1.04495	0.962052	1.135	0.338606		3.41987	1.01634	0.991419	1.04189	0.200672		2.16102	1.01683	0.991283	1.04304	0.198561
Protein from yogurt	1	Ref	1.04034	0.948799	1.14072	1.14176	1.05374	1.23713	1.09365	1.0116	1.18236	1.11889	1.03685	1.20743	0.0341165		1.40484	1.01248	0.989367	1.03614	0.292475		0.772278	1.01389	0.990062	1.03829	0.25561
Protein from cheese	1	Ref	1.0216	0.945017	1.10438	1.05251	0.973415	1.13803	1.02402	0.945247	1.10935	1.0511	0.968074	1.14125	0.32132		2.85569	1.00092	0.974638	1.02791	0.945897		1.5422	0.998873	0.966733	1.03208	0.946143
Protein from eggs	1	Ref	1.02762	0.948001	1.11392	1.03162	0.950858	1.11925	1.0366	0.955973	1.12403	0.996723	0.917338	1.08298	0.753066		0.957826	0.997079	0.971691	1.02313	0.82411		0.577097	1.00894	0.976934	1.042	0.588294
Plant protein	1	Ref	1.01043	0.939329	1.08692	1.00323	0.928416	1.08408	1.062	0.978027	1.15319	1.00922	0.916285	1.11158	0.554496		3.90705	0.993583	0.960007	1.02833	0.713581		3.02491	0.996799	0.947421	1.04875	0.901575
g/d adjusted for energy
Total protein	1	Ref	0.95158	0.874754	1.03515	0.964145	0.876349	1.06074	1.00269	0.900961	1.11591	1.04134	0.918894	1.18011	0.292315		7.2984	1.03077	0.987202	1.07626	0.169013		5.061	1.01592	0.952236	1.08387	0.632435
Animal protein	1	Ref	1.01422	0.930419	1.10557	1.01356	0.925284	1.11026	1.0659	0.96788	1.17384	1.04539	0.938642	1.16429	0.29939		8.30484	1.01856	0.982476	1.05598	0.317601		6.39348	1.01511	0.957377	1.07632	0.615716
Protein from meat	1	Ref	1.09473	1.01143	1.18488	1.08189	0.994397	1.17708	1.06743	0.975894	1.16755	1.01248	0.917674	1.11708	0.745272		6.55702	0.998321	0.966426	1.03127	0.919213		4.46425	0.983676	0.93795	1.03163	0.497949
Protein from fish	1	Ref	1.08529	0.99683	1.18161	1.0956	1.00518	1.19415	1.06749	0.977283	1.16602	1.07286	0.977955	1.17698	0.559415		3.01735	1.01757	0.989753	1.04617	0.218058		2.43999	1.03811	0.987106	1.09175	0.145638
Protein from dairy products	1	Ref	1.10737	1.02445	1.197	1.08447	1.0014	1.17443	1.10017	1.01479	1.19272	1.11342	1.02329	1.2115	0.0526284		4.49366	1.02395	0.996964	1.05166	0.0824219		2.6211	1.01599	0.987707	1.04509	0.270762
Protein from milk	1	Ref	1.02129	0.943205	1.10583	1.03086	0.950502	1.118	1.0349	0.953003	1.12384	1.06545	0.97997	1.15838	0.143341		3.41987	1.01942	0.994451	1.04501	0.128469		2.16102	1.01749	0.99193	1.0437	0.181647
Protein from yogurt	1	Ref	1.03426	0.943385	1.1339	1.13764	1.05068	1.23179	1.10757	1.02373	1.19827	1.10974	1.02863	1.19724	0.049956		1.40484	1.01033	0.986979	1.03423	0.389074		0.772278	1.01154	0.987051	1.03664	0.358794
Protein from cheese	1	Ref	1.00237	0.927567	1.08321	1.04999	0.970744	1.1357	0.993483	0.915869	1.07767	1.0479	0.96141	1.14218	0.399254		2.85569	1.00995	0.981347	1.03939	0.499395		1.5422	1.00468	0.969957	1.04065	0.794732
Protein from eggs	1	Ref	1.03688	0.956715	1.12375	1.05268	0.969297	1.14324	1.05466	0.971288	1.14519	1.00941	0.926267	1.10001	0.906345		0.957826	0.994943	0.968181	1.02244	0.715545		0.577097	1.0048	0.968942	1.04199	0.796149
Plant protein	1	Ref	1.03766	0.958644	1.12319	1.05016	0.961657	1.14681	1.08754	0.985806	1.19977	0.990686	0.877739	1.11817	0.997063		3.90705	0.999488	0.957511	1.04331	0.981339		3.02491	0.986998	0.925253	1.05286	0.691325
g/1000 kcals not adjusted for energy
Total protein	1	Ref	0.980881	0.909604	1.05774	0.986721	0.913594	1.0657	0.994688	0.918483	1.07722	0.982147	0.903103	1.06811	0.794479		7.2984	1.0025	0.975347	1.0304	0.858754		5.061	0.992835	0.951419	1.03605	0.740838
Animal protein	1	Ref	0.965749	0.887046	1.05144	0.957224	0.878169	1.04339	0.99723	0.914089	1.08793	0.976715	0.892939	1.06835	0.9176		8.30484	1.00123	0.971833	1.03152	0.935545		6.39348	0.993934	0.947501	1.04264	0.803152
Protein from meat	1	Ref	1.07852	0.998097	1.16542	1.06697	0.983793	1.15718	1.03477	0.950654	1.12633	0.99906	0.914914	1.09095	0.52329		6.55702	0.986937	0.95865	1.01606	0.375501		4.46425	0.971177	0.931522	1.01252	0.169125
Protein from fish	1	Ref	1.02995	0.943603	1.12419	1.10862	1.01683	1.20869	1.04668	0.958362	1.14314	1.05051	0.958949	1.1508	0.669198		3.01735	1.01003	0.983162	1.03763	0.46815		2.43999	1.02253	0.981918	1.06481	0.281288
Protein from dairy products	1	Ref	1.06499	0.98356	1.15315	1.14072	1.05417	1.23439	1.09062	1.0066	1.18166	1.101	1.0159	1.19323	0.0480104		4.49366	1.01675	0.992006	1.04211	0.186358		2.6211	1.0145	0.987685	1.04204	0.292187
Protein from milk	1	Ref	1.01696	0.939073	1.1013	1.0256	0.946392	1.11143	1.02024	0.940484	1.10676	1.04359	0.960839	1.13346	0.355349		3.41987	1.01639	0.991474	1.04194	0.199175		2.16102	1.01685	0.991327	1.04304	0.197586
Protein from yogurt	1	Ref	1.04022	0.948683	1.1406	1.14142	1.05349	1.23669	1.09306	1.01116	1.18159	1.11844	1.03643	1.20694	0.0350825		1.40484	1.01239	0.989302	1.03601	0.295546		0.772278	1.01334	0.989561	1.03769	0.274022
Protein from cheese	1	Ref	1.02083	0.94448	1.10335	1.05188	0.972844	1.13734	1.02437	0.945677	1.1096	1.05091	0.967929	1.141	0.317595		2.85569	1.00109	0.974793	1.02809	0.936333		1.5422	0.999039	0.966915	1.03223	0.954009
Protein from eggs	1	Ref	1.02675	0.947228	1.11294	1.03159	0.950867	1.11917	1.03501	0.954613	1.12218	0.995907	0.916606	1.08207	0.7362		0.957826	0.996846	0.971481	1.02287	0.810184		0.577097	1.00825	0.976311	1.04123	0.617004
Plant protein	1	Ref	1.00814	0.9373	1.08433	1.00072	0.92633	1.08108	1.05877	0.975507	1.14913	1.00697	0.914854	1.10835	0.584889		3.90705	0.993081	0.95978	1.02754	0.689896		3.02491	0.992793	0.943911	1.04421	0.778874
g/d not adjusted for energy
Total protein	1	Ref	0.9457	0.876217	1.02069	0.949391	0.877999	1.02659	0.97993	0.903949	1.0623	1.01606	0.933014	1.10649	0.390587		7.2984	1.01647	0.988189	1.04555	0.256547		5.061	1.03033	0.985727	1.07695	0.185749
Animal protein	1	Ref	1.00574	0.924333	1.09432	0.999474	0.916967	1.08941	1.04886	0.960734	1.14508	1.03529	0.944642	1.13464	0.289589		8.30484	1.017	0.987312	1.04757	0.264812		6.39348	1.03056	0.979578	1.08421	0.244852
Protein from meat	1	Ref	1.0918	1.00944	1.18088	1.07861	0.993246	1.17131	1.06566	0.977748	1.16147	1.0184	0.929615	1.11567	0.823102		6.55702	1.00064	0.971501	1.03066	0.9661		4.46425	0.995499	0.951762	1.04125	0.843996
Protein from fish	1	Ref	1.08427	0.995938	1.18044	1.09394	1.0039	1.19206	1.06554	0.97611	1.16317	1.07278	0.979165	1.17534	0.542366		3.01735	1.01782	0.990453	1.04595	0.204017		2.43999	1.04288	0.992278	1.09606	0.0980307
Protein from dairy products	1	Ref	1.10424	1.02175	1.19338	1.07852	0.996795	1.16696	1.09147	1.00875	1.18097	1.10506	1.0205	1.19664	0.0621096		4.49366	1.02212	0.997146	1.04772	0.0830037		2.6211	1.02045	0.993804	1.04782	0.133713
Protein from milk	1	Ref	1.02056	0.942595	1.10498	1.02979	0.949611	1.11673	1.03301	0.951755	1.12119	1.06366	0.97975	1.15475	0.145193		3.41987	1.0193	0.994917	1.04428	0.12176		2.16102	1.02028	0.995201	1.04599	0.113841
Protein from yogurt	1	Ref	1.03391	0.943068	1.13349	1.13734	1.0504	1.23147	1.107	1.02325	1.19761	1.10907	1.02817	1.19634	0.0505163		1.40484	1.01042	0.987201	1.03419	0.38204		0.772278	1.01321	0.988814	1.0382	0.291307
Protein from cheese	1	Ref	1.0008	0.926233	1.08136	1.0471	0.968596	1.13197	0.990291	0.913983	1.07297	1.04686	0.963345	1.13762	0.383634		2.85569	1.0108	0.983362	1.03899	0.44437		1.5422	1.01047	0.976726	1.04539	0.547719
Protein from eggs	1	Ref	1.0356	0.955691	1.1222	1.05139	0.968638	1.14121	1.05382	0.971559	1.14304	1.01171	0.93029	1.10026	0.979933		0.957826	0.996787	0.970694	1.02358	0.812017		0.577097	1.00984	0.974508	1.04645	0.590025
Plant protein	1	Ref	1.02061	0.948101	1.09867	1.02668	0.952155	1.10703	1.0695	0.989241	1.15627	0.989598	0.903442	1.08397	0.763673		3.90705	1.00488	0.974421	1.0363	0.75648		3.02491	1.01704	0.970579	1.06573	0.478735
1 All analyses were stratified for centre and age at entry (<50, 50-54, 55-59, 60-64, 65-69 and >=70 years) and adjusted for smoking (never, former, current, unknown), education (no degree, degree and unknown), diabetes at recruitment (no, yes, unknown), physical activity (inactive, moderately inactive, moderately active and active, unknown), height (<170, 170-174, 175-179, >=180 cm and unknown),…
2 For animal protein, protein from eggs and plant protein data were missing for the recruitment centre Umeå, Sweden; there was a total of 119,383 men in the analyses for these exposures, including 6,297 incident cases.
3 For all tests: p<0.05 marked in red and tests remaining significant after correcting for multiple testing, p<0.0056, marked in bold. ptrend was calculated by rescoring the fifths with their median values, and p for 1SD increment is for the corresponding HR and 95% CI.
